# Supplementary material for: 2-[(Indan-1-yl­idene)amino]­ethanol
Source: Acta Crystallogr Sect E Struct Rep Online. 2011 Aug 27;67(Pt 9):o2425. doi: 10.1107/S1600536811032843 (PMC3200817; doi:10.1107/S1600536811032843)
Supplement: Supplementary file 1 [file e-67-o2425-sup1.cif]

##############################################################################
#                                                                            #
# This CIF contains the data in a paper accepted for publication in          #
# Acta Crystallographica Section E. It conforms to the requirements of       #
# Notes for Authors for Acta Crystallographica Section E, and has been       #
# peer reviewed under the auspices of the IUCr Commission on Journals.       #
#                                                                            #
# Full details of the Crystallographic Information File format               #
# are given in the paper "The Crystallographic Information File (CIF):       #
# a New Standard Archive File for Crystallography" by S. R. Hall, F. H.      #
# Allen and I. D. Brown [Acta Cryst. (1991), A47, 655-685].                  #
#                                                                            #
# The current version of the core CIF dictionary is obtainable from          #
# ftp://ftp.iucr.org/pub/cif_core.dic.                                       #
#                                                                            #
# Software is freely available for graphical display of the structure(s)     #
# in this CIF. For information consult the CIF software page                 #
# http://www.iucr.org/resources/cif/software.                                #
#                                                                            #
# This file may be used for bona fide research purposes within the           #
# scientific community so long as proper attribution is given to the journal # 
# article from which it was obtained.                                        #
#                                                                            #
##############################################################################
data_global
_audit_creation_method     SHELXL-97
_journal_date_recd_electronic     2011-08-11
_journal_date_accepted     2011-08-13
_journal_name_full     'Acta Crystallographica, Section E'
_journal_year     2011
_journal_volume     67
_journal_issue      9
_journal_page_first     o2425
_journal_page_last     o2425
_journal_paper_category     QO
_journal_coeditor_code     BT5608
_publ_contact_author
;
     Dr. Seik Weng Ng
     Department of Chemistry
     University of Malaya
     50603 Kuala Lumpur
     Malaysia
;
_publ_contact_author_email     seikweng@um.edu.my
_publ_contact_author_fax     '03 7967 4193'
_publ_contact_author_phone     '03 7967 6778'
_publ_section_title
;
2-[(Indan-1-ylidene)amino]ethanol
;
loop_
    _publ_author_name
    _publ_author_address
    'Al-Youbi, Abdulrahman O.'
;
     Chemistry Department
     Faculty of Science
     King Abdulaziz University
     PO Box 80203 Jeddah
     Saudi Arabia
;
    'Asiri, Abdullah M. '
;
     Chemistry Department
     Faculty of Science
     King Abdulaziz University
     PO Box 80203 Jeddah
     Saudi Arabia
     Center of Excellence for Advanced Materials Research
     King Abdulaziz University
     PO Box 80203 Jeddah
     Saudi Arabia
;
    'Faidallah, Hassan M.'
;
     Chemistry Department
     Faculty of Science
     King Abdulaziz University
     PO Box 80203 Jeddah
     Saudi Arabia
;
    'Alamry, Khalid A.'
;
     Chemistry Department
     Faculty of Science
     King Abdulaziz University
     PO Box 80203 Jeddah
     Saudi Arabia
;
    'Ng, Seik Weng'
;
     Department of Chemistry
     University of Malaya
     50603 Kuala Lumpur
     Malaysia
;
data_I
_audit_creation_method     SHELXL-97
_chemical_name_systematic
;
2-[(Indan-1-ylidene)amino]ethanol
;
_chemical_name_common     ?
_chemical_formula_moiety     'C11 H13 N O'
_chemical_formula_sum     'C11 H13 N O'
_chemical_formula_iupac     'C11 H13 N O'
_chemical_formula_weight     175.22
_chemical_melting_point     ?
_symmetry_cell_setting     monoclinic
_symmetry_space_group_name_H-M     'C 2/c'
_symmetry_space_group_name_Hall     '-C 2yc'
loop_
    _symmetry_equiv_pos_as_xyz
    'x, y, z'
    '-x, y, -z+1/2'
    'x+1/2, y+1/2, z'
    '-x+1/2, y+1/2, -z+1/2'
    '-x, -y, -z'
    'x, -y, z-1/2'
    '-x+1/2, -y+1/2, -z'
    'x+1/2, -y+1/2, z-1/2'
_cell_length_a     16.0207(4)
_cell_length_b     9.2002(2)
_cell_length_c     13.0600(3)
_cell_angle_alpha     90.00
_cell_angle_beta     112.855(3)
_cell_angle_gamma     90.00
_cell_volume     1773.83(7)
_cell_formula_units_Z     8
_cell_measurement_reflns_used     1977
_cell_measurement_theta_min     3.67
_cell_measurement_theta_max     74.19
_cell_measurement_temperature     100(2)
_exptl_crystal_description     prism
_exptl_crystal_colour     colorless
_exptl_crystal_size_max     0.30
_exptl_crystal_size_mid     0.30
_exptl_crystal_size_min     0.10
_exptl_crystal_density_diffrn     1.312
_exptl_crystal_density_meas     ?
_exptl_crystal_density_method     'not measured'
_exptl_crystal_F_000     752
_exptl_absorpt_coefficient_mu     0.665
_exptl_absorpt_correction_type     multi-scan
_exptl_absorpt_process_details     '(CrysAlis PRO; Agilent, 2010)'
_exptl_absorpt_correction_T_min     0.8254
_exptl_absorpt_correction_T_max     0.9365
_diffrn_ambient_temperature     100(2)
_diffrn_radiation_type     CuK\a
_diffrn_radiation_wavelength     1.54184
_diffrn_radiation_source     'SuperNova (Cu) X-ray Source'
_diffrn_radiation_monochromator     Mirror
_diffrn_measurement_device_type
                  'Agilent SuperNova Dual diffractometer with an Atlas detector'
_diffrn_measurement_method     \w
_diffrn_detector_area_resol_mean     10.4041
_diffrn_reflns_number     3090
_diffrn_reflns_av_R_equivalents     0.0154
_diffrn_reflns_av_sigmaI/netI     0.0215
_diffrn_reflns_theta_min     5.67
_diffrn_reflns_theta_max     74.36
_diffrn_reflns_theta_full     74.36
_diffrn_measured_fraction_theta_max     0.963
_diffrn_measured_fraction_theta_full     0.963
_diffrn_reflns_limit_h_min     -19
_diffrn_reflns_limit_h_max     19
_diffrn_reflns_limit_k_min     -11
_diffrn_reflns_limit_k_max     6
_diffrn_reflns_limit_l_min     -15
_diffrn_reflns_limit_l_max     16
_diffrn_standards_number     0
_diffrn_standards_interval_count     0
_diffrn_standards_interval_time     0
_diffrn_standards_decay_%     0
_reflns_number_total     1745
_reflns_number_gt     1590
_reflns_threshold_expression     I>2\s(I)
_refine_ls_structure_factor_coef     Fsqd
_refine_ls_matrix_type     full
_refine_ls_R_factor_all     0.0403
_refine_ls_R_factor_gt     0.0371
_refine_ls_wR_factor_gt     0.0951
_refine_ls_wR_factor_ref     0.0988
_refine_ls_goodness_of_fit_ref     1.017
_refine_ls_restrained_S_all     1.017
_refine_ls_number_reflns     1745
_refine_ls_number_parameters     122
_refine_ls_number_restraints     0
_refine_ls_hydrogen_treatment     mixed
_refine_ls_weighting_scheme     calc
_refine_ls_weighting_details
         'calc w=1/[\s^2^(Fo^2^)+(0.0573P)^2^+1.1159P] where P=(Fo^2^+2Fc^2^)/3'
_atom_sites_solution_hydrogens     geom
_atom_sites_solution_primary     direct
_atom_sites_solution_secondary     difmap
_refine_ls_shift/su_max     0.001
_refine_ls_shift/su_mean     0.001
_refine_diff_density_max     0.293
_refine_diff_density_min     -0.211
_refine_ls_extinction_method     none
_refine_ls_extinction_coef     ?
loop_
    _atom_type_symbol
    _atom_type_description
    _atom_type_scat_dispersion_real
    _atom_type_scat_dispersion_imag
    _atom_type_scat_source
    'C' 'C' 0.0181 0.0091
                         'International Tables Vol C Tables 4.2.6.8 and 6.1.1.4'
    'H' 'H' 0.0000 0.0000
                         'International Tables Vol C Tables 4.2.6.8 and 6.1.1.4'
    'N' 'N' 0.0311 0.0180
                         'International Tables Vol C Tables 4.2.6.8 and 6.1.1.4'
    'O' 'O' 0.0492 0.0322
                         'International Tables Vol C Tables 4.2.6.8 and 6.1.1.4'
_computing_data_collection     'CrysAlis PRO (Agilent, 2010)'
_computing_cell_refinement     'CrysAlis PRO (Agilent, 2010)'
_computing_data_reduction     'CrysAlis PRO (Agilent, 2010)'
_computing_structure_solution     'SHELXS97 (Sheldrick, 2008)'
_computing_structure_refinement     'SHELXL97 (Sheldrick, 2008)'
_computing_molecular_graphics     'X-SEED (Barbour, 2001)'
_computing_publication_material     'publCIF (Westrip, 2010)'
loop_
    _atom_site_type_symbol
    _atom_site_label
    _atom_site_fract_x
    _atom_site_fract_y
    _atom_site_fract_z
    _atom_site_U_iso_or_equiv
    _atom_site_adp_type
    _atom_site_calc_flag
    _atom_site_refinement_flags
    _atom_site_occupancy
    _atom_site_symmetry_multiplicity
    _atom_site_disorder_assembly
    _atom_site_disorder_group
    O O1 0.61199(6) 0.25279(9) 0.23182(7) 0.0186(2) Uani d . 1 1 . .
    H H1 0.5586(14) 0.303(2) 0.2000(16) 0.051(6) Uiso d . 1 1 . .
    N N1 0.54795(6) 0.41152(11) 0.38232(7) 0.0155(2) Uani d . 1 1 . .
    C C1 0.50616(8) 0.78897(13) 0.39934(9) 0.0162(3) Uani d . 1 1 . .
    C C2 0.44473(8) 0.90379(13) 0.36833(10) 0.0186(3) Uani d . 1 1 . .
    H H2 0.4646 1.0007 0.3891 0.022 Uiso calc R 1 1 . .
    C C3 0.35384(8) 0.87441(13) 0.30649(10) 0.0194(3) Uani d . 1 1 . .
    H H3 0.3114 0.9521 0.2851 0.023 Uiso calc R 1 1 . .
    C C4 0.32389(8) 0.73221(13) 0.27531(9) 0.0180(3) Uani d . 1 1 . .
    H H4 0.2615 0.7139 0.2334 0.022 Uiso calc R 1 1 . .
    C C5 0.38514(8) 0.61760(13) 0.30546(9) 0.0160(3) Uani d . 1 1 . .
    H H5 0.3653 0.5209 0.2840 0.019 Uiso calc R 1 1 . .
    C C6 0.47636(7) 0.64727(12) 0.36786(9) 0.0148(3) Uani d . 1 1 . .
    C C7 0.55414(7) 0.54679(13) 0.40624(9) 0.0147(3) Uani d . 1 1 . .
    C C8 0.63802(7) 0.63476(13) 0.47441(9) 0.0174(3) Uani d . 1 1 . .
    H H8A 0.6859 0.6219 0.4450 0.021 Uiso calc R 1 1 . .
    H H8B 0.6620 0.6034 0.5531 0.021 Uiso calc R 1 1 . .
    C C9 0.60731(8) 0.79464(13) 0.46423(10) 0.0192(3) Uani d . 1 1 . .
    H H9A 0.6218 0.8381 0.5385 0.023 Uiso calc R 1 1 . .
    H H9B 0.6372 0.8525 0.4242 0.023 Uiso calc R 1 1 . .
    C C10 0.63052(8) 0.32330(13) 0.42013(9) 0.0181(3) Uani d . 1 1 . .
    H H10A 0.6415 0.2820 0.4942 0.022 Uiso calc R 1 1 . .
    H H10B 0.6830 0.3850 0.4268 0.022 Uiso calc R 1 1 . .
    C C11 0.62087(8) 0.20122(12) 0.33805(9) 0.0173(3) Uani d . 1 1 . .
    H H11A 0.6747 0.1373 0.3680 0.021 Uiso calc R 1 1 . .
    H H11B 0.5670 0.1423 0.3299 0.021 Uiso calc R 1 1 . .
loop_
    _atom_site_aniso_label
    _atom_site_aniso_U_11
    _atom_site_aniso_U_22
    _atom_site_aniso_U_33
    _atom_site_aniso_U_12
    _atom_site_aniso_U_13
    _atom_site_aniso_U_23
    O1 0.0162(4) 0.0219(4) 0.0178(4) 0.0038(3) 0.0067(3) 0.0012(3)
    N1 0.0144(5) 0.0173(5) 0.0142(5) 0.0019(4) 0.0047(4) 0.0002(4)
    C1 0.0172(6) 0.0184(6) 0.0147(5) -0.0006(4) 0.0080(4) -0.0002(4)
    C2 0.0223(6) 0.0158(5) 0.0194(6) 0.0006(5) 0.0102(5) 0.0001(4)
    C3 0.0198(6) 0.0199(6) 0.0197(6) 0.0062(5) 0.0090(5) 0.0043(5)
    C4 0.0144(5) 0.0230(6) 0.0163(5) 0.0023(5) 0.0055(4) 0.0018(4)
    C5 0.0158(6) 0.0182(6) 0.0147(5) -0.0002(4) 0.0066(4) -0.0003(4)
    C6 0.0153(6) 0.0168(6) 0.0131(5) 0.0013(4) 0.0064(4) 0.0005(4)
    C7 0.0128(5) 0.0191(6) 0.0120(5) -0.0007(4) 0.0044(4) 0.0000(4)
    C8 0.0139(5) 0.0187(6) 0.0171(5) -0.0007(4) 0.0033(4) -0.0014(4)
    C9 0.0165(6) 0.0174(6) 0.0222(6) -0.0017(4) 0.0058(5) -0.0031(5)
    C10 0.0144(5) 0.0197(6) 0.0166(6) 0.0041(4) 0.0020(4) 0.0005(4)
    C11 0.0159(5) 0.0161(5) 0.0191(6) 0.0028(4) 0.0058(4) 0.0018(4)
loop_
    _geom_bond_atom_site_label_1
    _geom_bond_atom_site_label_2
    _geom_bond_site_symmetry_2
    _geom_bond_distance
    _geom_bond_publ_flag
    O1 C11 . 1.4201(14) ?
    O1 H1 . 0.91(2) ?
    N1 C7 . 1.2776(15) ?
    N1 C10 . 1.4646(14) ?
    C1 C2 . 1.3924(16) ?
    C1 C6 . 1.3943(16) ?
    C1 C9 . 1.5101(16) ?
    C2 C3 . 1.3900(16) ?
    C2 H2 . 0.9500 ?
    C3 C4 . 1.3985(17) ?
    C3 H3 . 0.9500 ?
    C4 C5 . 1.3890(16) ?
    C4 H4 . 0.9500 ?
    C5 C6 . 1.3962(15) ?
    C5 H5 . 0.9500 ?
    C6 C7 . 1.4742(15) ?
    C7 C8 . 1.5245(15) ?
    C8 C9 . 1.5403(16) ?
    C8 H8A . 0.9900 ?
    C8 H8B . 0.9900 ?
    C9 H9A . 0.9900 ?
    C9 H9B . 0.9900 ?
    C10 C11 . 1.5185(16) ?
    C10 H10A . 0.9900 ?
    C10 H10B . 0.9900 ?
    C11 H11A . 0.9900 ?
    C11 H11B . 0.9900 ?
loop_
    _geom_angle_atom_site_label_1
    _geom_angle_atom_site_label_2
    _geom_angle_atom_site_label_3
    _geom_angle_site_symmetry_1
    _geom_angle_site_symmetry_3
    _geom_angle
    _geom_angle_publ_flag
    C11 O1 H1 . . 109.4(12) ?
    C7 N1 C10 . . 118.90(10) ?
    C2 C1 C6 . . 120.08(11) ?
    C2 C1 C9 . . 128.34(11) ?
    C6 C1 C9 . . 111.57(10) ?
    C3 C2 C1 . . 118.95(11) ?
    C3 C2 H2 . . 120.5 ?
    C1 C2 H2 . . 120.5 ?
    C2 C3 C4 . . 120.97(11) ?
    C2 C3 H3 . . 119.5 ?
    C4 C3 H3 . . 119.5 ?
    C5 C4 C3 . . 120.20(11) ?
    C5 C4 H4 . . 119.9 ?
    C3 C4 H4 . . 119.9 ?
    C4 C5 C6 . . 118.76(11) ?
    C4 C5 H5 . . 120.6 ?
    C6 C5 H5 . . 120.6 ?
    C1 C6 C5 . . 121.05(11) ?
    C1 C6 C7 . . 109.80(10) ?
    C5 C6 C7 . . 129.11(11) ?
    N1 C7 C6 . . 123.55(10) ?
    N1 C7 C8 . . 128.83(10) ?
    C6 C7 C8 . . 107.61(10) ?
    C7 C8 C9 . . 106.09(9) ?
    C7 C8 H8A . . 110.5 ?
    C9 C8 H8A . . 110.5 ?
    C7 C8 H8B . . 110.5 ?
    C9 C8 H8B . . 110.5 ?
    H8A C8 H8B . . 108.7 ?
    C1 C9 C8 . . 104.63(9) ?
    C1 C9 H9A . . 110.8 ?
    C8 C9 H9A . . 110.8 ?
    C1 C9 H9B . . 110.8 ?
    C8 C9 H9B . . 110.8 ?
    H9A C9 H9B . . 108.9 ?
    N1 C10 C11 . . 109.93(9) ?
    N1 C10 H10A . . 109.7 ?
    C11 C10 H10A . . 109.7 ?
    N1 C10 H10B . . 109.7 ?
    C11 C10 H10B . . 109.7 ?
    H10A C10 H10B . . 108.2 ?
    O1 C11 C10 . . 112.74(9) ?
    O1 C11 H11A . . 109.0 ?
    C10 C11 H11A . . 109.0 ?
    O1 C11 H11B . . 109.0 ?
    C10 C11 H11B . . 109.0 ?
    H11A C11 H11B . . 107.8 ?
loop_
    _geom_torsion_atom_site_label_1
    _geom_torsion_atom_site_label_2
    _geom_torsion_atom_site_label_3
    _geom_torsion_atom_site_label_4
    _geom_torsion_site_symmetry_1
    _geom_torsion_site_symmetry_2
    _geom_torsion_site_symmetry_3
    _geom_torsion_site_symmetry_4
    _geom_torsion
    _geom_torsion_publ_flag
    C6 C1 C2 C3 . . . . 0.39(17) ?
    C9 C1 C2 C3 . . . . 178.90(11) ?
    C1 C2 C3 C4 . . . . -0.12(17) ?
    C2 C3 C4 C5 . . . . -0.35(18) ?
    C3 C4 C5 C6 . . . . 0.53(16) ?
    C2 C1 C6 C5 . . . . -0.20(17) ?
    C9 C1 C6 C5 . . . . -178.95(10) ?
    C2 C1 C6 C7 . . . . 177.55(10) ?
    C9 C1 C6 C7 . . . . -1.19(13) ?
    C4 C5 C6 C1 . . . . -0.26(16) ?
    C4 C5 C6 C7 . . . . -177.54(10) ?
    C10 N1 C7 C6 . . . . 176.83(10) ?
    C10 N1 C7 C8 . . . . -2.07(17) ?
    C1 C6 C7 N1 . . . . -174.79(10) ?
    C5 C6 C7 N1 . . . . 2.73(18) ?
    C1 C6 C7 C8 . . . . 4.31(12) ?
    C5 C6 C7 C8 . . . . -178.17(11) ?
    N1 C7 C8 C9 . . . . 173.44(11) ?
    C6 C7 C8 C9 . . . . -5.60(12) ?
    C2 C1 C9 C8 . . . . 179.04(11) ?
    C6 C1 C9 C8 . . . . -2.35(13) ?
    C7 C8 C9 C1 . . . . 4.78(12) ?
    C7 N1 C10 C11 . . . . -148.98(10) ?
    N1 C10 C11 O1 . . . . 63.93(12) ?
loop_
    _geom_hbond_atom_site_label_D
    _geom_hbond_atom_site_label_H
    _geom_hbond_atom_site_label_A
    _geom_hbond_site_symmetry_A
    _geom_hbond_distance_DH
    _geom_hbond_distance_HA
    _geom_hbond_distance_DA
    _geom_hbond_angle_DHA
    _geom_hbond_publ_flag
    O1 H1 N1 2_655 0.91(2) 1.91(2) 2.8200(10)
                                            173(2) yes
