# Supplementary material for: 2-[(Indan-1-yl­idene)amino]­ethanol
Source: Acta Crystallogr Sect E Struct Rep Online. 2011 Aug 27;67(Pt 9):o2425. doi: 10.1107/S1600536811032843 (PMC3200817; doi:10.1107/S1600536811032843)
Supplement: Supplementary file 2 [file e-67-o2425-Isup2.hkl]

# 
# h,k,l, Fc-squared, Fo-squared, sigma(Fo-squared) and status flag 
# 
data_I
_shelx_title '  C2/c' 
_shelx_refln_list_code          4 
_shelx_F_calc_maximum      187.05 
_exptl_crystal_F_000       752.00 
_reflns_d_resolution_high  0.8006 
 
loop_ 
 _symmetry_equiv_pos_as_xyz 
 'x, y, z' 
 '-x, y, -z+1/2' 
 'x+1/2, y+1/2, z' 
 '-x+1/2, y+1/2, -z+1/2' 
 '-x, -y, -z' 
 'x, -y, z-1/2' 
 '-x+1/2, -y+1/2, -z' 
 'x+1/2, -y+1/2, z-1/2' 
 
_cell_length_a    16.0207 
_cell_length_b     9.2002 
_cell_length_c    13.0600 
_cell_angle_alpha  90.000 
_cell_angle_beta  112.855 
_cell_angle_gamma  90.000 
 
_shelx_F_squared_multiplier     1.000 
 
loop_ 
 _refln_index_h 
 _refln_index_k 
 _refln_index_l 
 _refln_F_squared_calc 
 _refln_F_squared_meas 
 _refln_F_squared_sigma 
 _refln_observed_status 
   4   0   0    34987.45    27730.25     73.52 o 
   6   0   0     1265.18     1400.06     20.68 o 
   8   0   0     4807.06     5208.16     47.80 o 
  10   0   0      597.27      538.43     18.15 o 
  12   0   0     4086.57     4023.67     41.25 o 
  14   0   0      564.77      561.44     24.77 o 
  16   0   0     1613.30     1826.16     41.05 o 
   1   1   0     6391.46     5775.04     15.76 o 
   3   1   0       99.97      112.87      2.80 o 
   5   1   0       26.40       20.15      1.73 o 
   7   1   0        0.00        2.06      1.57 o 
   9   1   0      141.19      128.34      5.86 o 
  11   1   0      776.87      785.12     12.12 o 
  13   1   0      514.69      506.50     16.25 o 
  15   1   0        0.16        1.43      4.45 o 
  17   1   0       37.80       38.75      2.81 o 
   2   2   0      327.35      301.05     10.85 o 
   4   2   0    10148.32     9953.88     27.80 o 
   6   2   0      732.47      820.54     25.86 o 
   8   2   0     8774.45     9025.60     42.76 o 
  10   2   0     3864.49     3763.58     52.09 o 
  12   2   0       19.42       23.20      2.96 o 
  14   2   0      451.96      428.40     14.54 o 
  16   2   0      170.09      197.02     13.94 o 
  18   2   0       87.41       85.09      6.12 o 
   1   3   0       42.78       43.59      1.34 o 
   3   3   0      365.83      354.05      6.87 o 
   5   3   0      449.32      479.30     13.41 o 
   7   3   0      308.65      363.49     13.84 o 
   9   3   0        0.11       -2.68      2.68 o 
  11   3   0      138.48      119.20      7.62 o 
  13   3   0      118.40      104.36     11.00 o 
  15   3   0        0.70       -0.38      1.87 o 
  17   3   0      208.47      229.56     12.65 o 
   0   4   0     1998.98     2173.23     16.57 o 
   2   4   0      345.12      423.86      5.75 o 
   4   4   0       35.28       32.90      3.41 o 
   6   4   0      348.09      312.26      9.36 o 
   8   4   0       17.73       22.73      2.45 o 
  10   4   0     2772.56     2562.36     27.56 o 
  12   4   0      569.29      501.77     22.58 o 
  14   4   0      600.63      634.69     22.95 o 
  16   4   0       93.12      129.27     14.38 o 
   1   5   0     2120.65     2358.36     50.12 o 
   3   5   0      327.17      383.38      9.37 o 
   5   5   0      206.35      166.93      7.03 o 
   7   5   0      221.72      206.38      7.23 o 
   9   5   0     1979.82     1921.38     29.64 o 
  11   5   0      102.26      144.73     10.41 o 
  13   5   0      464.82      479.54     15.34 o 
  15   5   0       64.24       68.89      5.08 o 
   0   6   0     1357.16     1395.78     31.94 o 
   2   6   0      220.35      241.54     14.10 o 
   4   6   0        1.32        0.42      2.48 o 
   6   6   0      394.07      449.43     17.11 o 
   8   6   0     1135.49     1054.84     23.84 o 
  10   6   0       22.20        5.11      2.77 o 
  12   6   0       10.90       16.89      3.31 o 
  14   6   0      473.41      531.10     19.76 o 
   1   7   0      861.54      803.45     14.50 o 
   3   7   0       76.05       68.84      4.36 o 
   5   7   0      115.28      120.65      6.74 o 
   7   7   0      892.16      837.14     32.21 o 
   9   7   0     2367.58     2284.70    107.09 o 
  11   7   0       34.06       33.29      5.37 o 
  13   7   0       40.26       37.06      4.97 o 
   0   8   0      504.33      506.48     23.99 o 
   2   8   0      186.94      166.23      8.05 o 
   4   8   0      540.15      536.40     14.06 o 
   6   8   0      231.77      220.12     11.40 o 
   8   8   0       89.06      101.90     11.24 o 
  10   8   0        1.92       -3.09      3.09 o 
  12   8   0       16.70       16.55      3.13 o 
   1   9   0      648.47      632.20     18.17 o 
   3   9   0      364.85      343.11     14.08 o 
   5   9   0        1.53        3.11      2.38 o 
   7   9   0       60.22       66.48      5.53 o 
   9   9   0        3.84        2.44      2.29 o 
  11   9   0      202.91      198.62      8.96 o 
   0  10   0       80.57       99.47     10.73 o 
   2  10   0       79.38       81.37      5.00 o 
   4  10   0        8.70       13.53      2.43 o 
   6  10   0      100.51       98.10      5.82 o 
   8  10   0       41.66       58.95      5.90 o 
   1  11   0      132.45      156.85      7.13 o 
   3  11   0        0.16        2.02      1.78 o 
 -17   1   1      117.19      111.94      5.19 o 
 -15   1   1       27.89       19.41      3.70 o 
 -13   1   1     1631.10     1552.31     22.01 o 
 -11   1   1      500.12      454.87     10.50 o 
  -9   1   1     2828.97     2889.94     27.50 o 
  -7   1   1      227.70      210.08     10.10 o 
  -5   1   1     6962.25     6400.79     27.38 o 
  -3   1   1       43.55       53.04      1.94 o 
  -1   1   1      247.68      220.44      3.46 o 
   1   1   1     1773.33     1607.44     10.75 o 
   3   1   1      948.95      899.37     26.47 o 
   5   1   1     9918.32    10012.00     39.75 o 
   7   1   1     1742.14     2045.22     20.09 o 
   9   1   1      273.33      282.29      8.80 o 
  11   1   1      241.97      253.62      8.65 o 
  13   1   1      161.69      229.70     11.50 o 
  15   1   1      137.65      130.49      6.51 o 
  17   1   1        0.12        1.64      1.78 o 
 -18   2   1        4.64       13.21      1.87 o 
 -16   2   1       83.98       96.66      9.65 o 
 -14   2   1     1000.64      897.16     20.31 o 
 -12   2   1     1394.89     1292.16     24.37 o 
 -10   2   1      110.63      118.07      9.33 o 
  -8   2   1      942.39      844.42     13.20 o 
  -6   2   1      161.00      208.61      5.52 o 
  -4   2   1     1187.79     1123.57     17.06 o 
  -2   2   1       89.91       95.04      3.03 o 
   0   2   1      124.27      119.56      1.90 o 
   2   2   1      106.35       93.45      2.07 o 
   4   2   1      314.70      334.72      9.08 o 
   6   2   1       41.78       36.07      1.95 o 
   8   2   1      232.70      239.16      7.29 o 
  10   2   1     3019.61     2916.48     34.35 o 
  12   2   1      912.55      866.15     21.20 o 
  14   2   1      189.97      205.60      8.59 o 
  16   2   1       33.29       29.28      3.68 o 
 -17   3   1      339.03      403.10     17.30 o 
 -15   3   1      208.94      220.06     14.81 o 
 -13   3   1     1126.51     1078.22     32.97 o 
 -11   3   1     1793.75     1601.03     22.49 o 
  -9   3   1     1704.03     1853.02     36.08 o 
  -7   3   1       91.99       63.01      5.94 o 
  -5   3   1    18582.33    18393.40     61.10 o 
  -3   3   1     6327.52     6250.35     29.77 o 
  -1   3   1     3943.13     3665.37     12.72 o 
   1   3   1     5356.60     4954.48     14.56 o 
   3   3   1       23.22       28.26      2.11 o 
   5   3   1     1726.50     1676.48     40.71 o 
   7   3   1      599.60      597.64     18.18 o 
   9   3   1     1320.74     1260.40     27.94 o 
  11   3   1      215.98      251.53     11.03 o 
  13   3   1      109.23      141.21     12.88 o 
  15   3   1        3.37        1.53      4.99 o 
  17   3   1       51.12       46.22      2.61 o 
 -16   4   1        1.81        1.82      3.21 o 
 -14   4   1      164.72      179.25     13.33 o 
 -12   4   1      197.83      219.39     14.60 o 
 -10   4   1      428.08      409.15      9.48 o 
  -8   4   1      482.95      457.29     13.06 o 
  -6   4   1       15.93        6.62      1.65 o 
  -4   4   1      201.73      213.52      6.59 o 
  -2   4   1     1874.28     1985.42     16.60 o 
   0   4   1      670.27      697.50     11.61 o 
   2   4   1     1379.42     1451.82     11.74 o 
   4   4   1      438.21      482.86     10.76 o 
   6   4   1       16.99       20.70      2.13 o 
   8   4   1      222.99      242.04      9.64 o 
  10   4   1        0.81        3.29      2.34 o 
  12   4   1        5.89        4.48      2.70 o 
  14   4   1      200.98      216.36     10.44 o 
  16   4   1        0.34        2.39      1.30 o 
 -17   5   1       96.63      126.73      6.98 o 
 -15   5   1       30.31       47.99      4.64 o 
 -13   5   1      339.21      399.67     18.78 o 
 -11   5   1      508.60      549.09     15.61 o 
  -9   5   1      831.28      852.75     15.34 o 
  -7   5   1      293.72      282.14      8.13 o 
  -5   5   1     3012.13     3346.00     25.26 o 
  -3   5   1      559.17      601.86     12.24 o 
  -1   5   1      607.74      614.54     13.20 o 
   1   5   1     1062.13     1356.36     26.52 o 
   3   5   1      177.65      200.70      6.97 o 
   5   5   1      193.49      226.38     11.53 o 
   7   5   1      663.96      761.45     19.35 o 
   9   5   1     1400.27     1344.42     31.90 o 
  11   5   1        0.04        5.70      2.14 o 
  13   5   1       44.89       33.17      4.33 o 
  15   5   1      106.08       95.62      5.42 o 
 -16   6   1       85.79      102.15      6.20 o 
 -14   6   1        5.57        5.30      2.87 o 
 -12   6   1        0.30        1.77      2.46 o 
 -10   6   1     1271.82     1257.10     36.95 o 
  -8   6   1      570.76      537.89     16.04 o 
  -6   6   1      880.08      873.41     17.46 o 
  -4   6   1       11.66        6.25      3.29 o 
  -2   6   1     1497.10     1415.11     32.81 o 
   0   6   1       95.29      103.16      6.34 o 
   2   6   1       29.26       35.01      3.88 o 
   4   6   1      926.33      882.85     20.28 o 
   6   6   1      644.77      620.24     13.85 o 
   8   6   1      512.98      427.47     15.54 o 
  10   6   1      615.69      518.03     16.70 o 
  12   6   1       18.12       13.35      2.66 o 
  14   6   1      113.20      125.21      9.10 o 
 -13   7   1       51.99       58.89      4.78 o 
 -11   7   1       33.48       40.68      4.43 o 
  -9   7   1       12.71       21.48      5.74 o 
  -7   7   1       14.35       10.58      3.56 o 
  -5   7   1     1022.11     1066.83     16.97 o 
  -3   7   1     1648.78     1627.93     48.97 o 
  -1   7   1        0.01       -2.00      2.00 o 
   1   7   1       13.69       10.67      2.81 o 
   3   7   1       69.29       50.45      4.31 o 
   5   7   1      939.06      929.80     17.66 o 
   7   7   1     1020.57      858.48     32.46 o 
   9   7   1      170.82      185.60     11.42 o 
  11   7   1      218.47      184.82      8.77 o 
  13   7   1        1.37        4.30      2.03 o 
 -12   8   1       38.35       30.43      4.39 o 
 -10   8   1      222.74      264.28     15.86 o 
  -8   8   1      111.88      121.27     12.47 o 
  -6   8   1        3.35        5.18      2.82 o 
  -4   8   1     1023.04     1008.47     20.21 o 
  -2   8   1     2145.62     1947.72     27.41 o 
   0   8   1      410.06      382.11     13.89 o 
   2   8   1      735.17      734.38     19.77 o 
   4   8   1      332.67      291.41     10.17 o 
   6   8   1       47.99       68.18      9.80 o 
   8   8   1       37.13       49.92      7.90 o 
  10   8   1       62.62      104.47      9.45 o 
 -11   9   1      601.72      683.94     18.01 o 
  -9   9   1        4.74        4.65      2.90 o 
  -7   9   1      205.55      183.76     14.15 o 
  -5   9   1       58.70       53.17      6.09 o 
  -3   9   1       39.34       30.63      4.86 o 
  -1   9   1      580.43      526.86     13.83 o 
   1   9   1        8.18       11.25      2.33 o 
   3   9   1      526.96      449.97     10.94 o 
   5   9   1       29.11       36.11      3.74 o 
   7   9   1       70.98       55.11      7.77 o 
   9   9   1      470.15      535.99     19.26 o 
  -8  10   1        8.72        1.38      2.48 o 
  -6  10   1      144.16      179.24     10.18 o 
  -4  10   1       61.47       73.12      4.79 o 
  -2  10   1      204.32      195.85      7.63 o 
   0  10   1      229.31      220.24     10.87 o 
   2  10   1      140.43      138.25      6.36 o 
   4  10   1        9.98        7.04      2.60 o 
   6  10   1       12.79       22.22      4.32 o 
   8  10   1      303.05      342.43     12.62 o 
  -3  11   1       14.06       19.52      3.76 o 
  -1  11   1      200.87      207.12      8.19 o 
   1  11   1      155.14      160.00      7.07 o 
   3  11   1       60.10       60.80      5.65 o 
 -18   0   2      389.79      402.57     15.78 o 
 -16   0   2       39.56       53.56      7.49 o 
 -14   0   2     4223.74     4204.91     63.59 o 
 -12   0   2      229.96      171.83      8.55 o 
 -10   0   2     1103.98      999.73     25.52 o 
  -8   0   2        0.89       10.98      2.79 o 
  -6   0   2      330.28      255.09      9.19 o 
  -4   0   2      173.70      213.47      6.89 o 
  -2   0   2      165.46      112.22      4.22 o 
   0   0   2     2527.49     2392.60     17.72 o 
   2   0   2     5911.31     5424.79     35.78 o 
   4   0   2     3252.54     3115.26     37.31 o 
   6   0   2        5.35        8.85      2.74 o 
   8   0   2        6.90       23.55      4.07 o 
  10   0   2       42.48       35.60     10.78 o 
  12   0   2      374.09      461.99     23.68 o 
  14   0   2        8.11       16.17      5.20 o 
  16   0   2       68.73       62.64      7.07 o 
 -19   1   2       91.13      104.65      6.39 o 
 -17   1   2        7.52       16.92      5.01 o 
 -15   1   2     1262.64     1211.96     46.03 o 
 -13   1   2     3306.26     3097.55     30.40 o 
 -11   1   2      215.41      225.16     13.48 o 
  -9   1   2     1644.82     1622.53     20.99 o 
  -7   1   2     1852.51     2036.61     19.91 o 
  -5   1   2     2442.59     2413.19     21.06 o 
  -3   1   2     8963.35     8365.02     30.60 o 
  -1   1   2      127.38      120.45      2.50 o 
   1   1   2     3878.84     3550.15     42.45 o 
   3   1   2      780.11      769.98     11.75 o 
   5   1   2     3363.41     3327.63     35.35 o 
   7   1   2     2818.64     2850.85     26.47 o 
   9   1   2      198.85      178.02      7.32 o 
  11   1   2     2854.18     2688.35     29.42 o 
  13   1   2      876.64      912.43     18.52 o 
  15   1   2       12.99       24.18      2.76 o 
 -18   2   2      666.21      673.36     13.78 o 
 -16   2   2      401.71      347.08     17.89 o 
 -14   2   2      544.57      580.62     24.18 o 
 -12   2   2       43.94       59.66      4.74 o 
 -10   2   2      802.42      784.41     24.12 o 
  -8   2   2      868.77      946.79     23.12 o 
  -6   2   2     4047.37     3822.60     39.55 o 
  -4   2   2     1300.59     1343.99     21.77 o 
  -2   2   2      189.06      131.47      6.05 o 
   0   2   2     2451.57     2336.78     26.98 o 
   2   2   2     1080.61     1058.04      9.90 o 
   4   2   2        2.92       18.60      2.58 o 
   6   2   2     1731.78     1974.35     19.66 o 
   8   2   2        7.53        3.87      2.45 o 
  10   2   2      451.34      495.30     12.21 o 
  12   2   2       66.08       55.64      4.99 o 
  14   2   2      342.51      308.76     13.28 o 
  16   2   2       28.54       24.85      2.33 o 
 -17   3   2      419.20      436.36     12.78 o 
 -15   3   2      145.14      103.12     10.54 o 
 -13   3   2     1509.84     1407.36     37.34 o 
 -11   3   2        1.67        6.84      2.20 o 
  -9   3   2      113.22      109.63      6.83 o 
  -7   3   2     2202.95     2230.67     25.83 o 
  -5   3   2     1525.79     1603.89     18.63 o 
  -3   3   2       10.13       10.89      2.54 o 
  -1   3   2       35.88       27.32      2.03 o 
   1   3   2       80.08       82.87      2.28 o 
   3   3   2     4217.65     4145.21     23.68 o 
   5   3   2     1583.34     1873.41     71.77 o 
   7   3   2      363.00      356.57     15.02 o 
   9   3   2      100.69       74.28      5.74 o 
  11   3   2     2599.80     2526.26     38.32 o 
  13   3   2       79.00       62.43      7.60 o 
  15   3   2      629.24      676.73     16.49 o 
 -18   4   2       15.79       14.72      2.54 o 
 -16   4   2      222.00      198.98     12.58 o 
 -14   4   2       34.20       56.69      7.79 o 
 -12   4   2        0.10        2.28      3.32 o 
 -10   4   2      555.00      593.25     11.43 o 
  -8   4   2      134.41      119.17      6.91 o 
  -6   4   2       87.07       97.53      5.50 o 
  -4   4   2       45.31       19.57      2.48 o 
  -2   4   2       78.94       80.14      5.96 o 
   0   4   2     1866.12     1789.74     14.73 o 
   2   4   2     1495.30     1809.28     18.41 o 
   4   4   2     2735.41     2942.34     38.54 o 
   6   4   2       97.22      133.84      6.13 o 
   8   4   2       13.29       16.29      2.48 o 
  10   4   2      174.01      186.60     16.21 o 
  12   4   2       58.86       46.04      5.53 o 
  14   4   2      159.23      130.77      7.82 o 
  16   4   2        8.44       10.18      2.70 o 
 -17   5   2       14.91        8.63      2.44 o 
 -15   5   2       62.64       50.80      4.89 o 
 -13   5   2      401.28      368.87     17.97 o 
 -11   5   2      134.01      122.17      7.62 o 
  -9   5   2      402.76      378.23      9.12 o 
  -7   5   2      325.86      359.13     18.46 o 
  -5   5   2      179.29      210.17     14.92 o 
  -3   5   2     2789.43     2732.13     36.66 o 
  -1   5   2       10.19        4.79      1.52 o 
   1   5   2     2261.21     2439.21     26.03 o 
   3   5   2      640.96      643.26     14.38 o 
   5   5   2     1120.76     1117.81     18.39 o 
   7   5   2      616.13      564.38     13.10 o 
   9   5   2        0.14        2.23      2.37 o 
  11   5   2       13.02       26.94      3.37 o 
  13   5   2        2.17        1.33      3.37 o 
  15   5   2      222.01      205.47     10.08 o 
 -16   6   2       97.93      135.12      7.90 o 
 -14   6   2        0.12       -2.54      2.99 o 
 -12   6   2        6.56        2.37      2.96 o 
 -10   6   2      140.66      180.18     14.63 o 
  -8   6   2     1274.13     1364.07     26.12 o 
  -6   6   2     1377.09     1347.68     17.81 o 
  -4   6   2      520.37      477.32     19.90 o 
  -2   6   2      801.10      735.10     23.33 o 
   0   6   2     2050.30     1924.86     35.97 o 
   2   6   2      247.85      238.59     12.27 o 
   4   6   2     2690.07     2658.84     52.09 o 
   6   6   2     1218.84     1222.48     25.49 o 
   8   6   2        5.14        6.00      3.04 o 
  10   6   2       71.91       52.13      9.58 o 
  12   6   2      164.25      188.28     13.14 o 
 -13   7   2        9.61        7.42      2.41 o 
 -11   7   2        0.71        3.41      2.82 o 
  -9   7   2        1.49        4.68      4.33 o 
  -7   7   2     1919.18     1927.05     63.16 o 
  -5   7   2     1988.80     2031.90     25.39 o 
  -3   7   2      145.98      136.52      6.16 o 
  -1   7   2       74.09       65.94      4.75 o 
   1   7   2      612.41      528.96     12.31 o 
   3   7   2      970.83      853.93     27.23 o 
   5   7   2     1552.15     1475.72     42.06 o 
   7   7   2       99.90      103.76      7.74 o 
   9   7   2        0.00       -1.40      2.25 o 
  11   7   2       49.38       53.10      6.08 o 
 -12   8   2       57.56       66.06      6.59 o 
 -10   8   2       97.77       88.89      9.76 o 
  -8   8   2       19.80       30.74      7.32 o 
  -6   8   2       45.67       33.43      5.37 o 
  -4   8   2     1752.55     1814.85     27.43 o 
  -2   8   2     1300.18     1284.91     35.91 o 
   0   8   2     1476.97     1441.20     22.59 o 
   2   8   2     2141.87     2150.95     27.95 o 
   4   8   2       83.15       69.67      4.42 o 
   6   8   2      278.22      308.12     19.20 o 
   8   8   2      315.67      309.50     17.80 o 
  10   8   2      882.25      956.14     26.00 o 
 -11   9   2        3.01       -2.22      2.22 o 
  -9   9   2       55.20       51.95      7.02 o 
  -7   9   2      188.19      157.19     13.41 o 
  -5   9   2       48.18       50.48      6.03 o 
  -3   9   2      205.21      208.73      9.17 o 
  -1   9   2       24.93       23.11      4.73 o 
   1   9   2      583.24      540.43     13.81 o 
   3   9   2        5.41        4.28      1.86 o 
   5   9   2      244.92      199.86      9.59 o 
   7   9   2      188.71      199.81     13.33 o 
   9   9   2       61.32       54.45      5.94 o 
  -8  10   2        0.25        1.11      3.39 o 
  -6  10   2       43.70       32.30      3.75 o 
  -4  10   2        5.17        6.20      2.84 o 
  -2  10   2       34.11       33.65      4.71 o 
   0  10   2       90.54       85.81      6.76 o 
   2  10   2       72.58       76.92      4.66 o 
   4  10   2       34.36       23.91      3.02 o 
   6  10   2       72.03       63.70      6.49 o 
  -5  11   2      101.50       94.55      6.65 o 
  -3  11   2      138.36      147.60      9.31 o 
  -1  11   2       15.47       12.22      3.20 o 
   1  11   2       43.07       40.22      4.75 o 
 -19   1   3      707.29      756.79     18.62 o 
 -17   1   3       23.24       29.93      3.57 o 
 -15   1   3      252.08      240.56     10.67 o 
 -13   1   3      126.42      127.14      5.62 o 
 -11   1   3     1186.37     1326.23     32.66 o 
  -9   1   3     8585.58     8883.30     74.75 o 
  -7   1   3       60.04       64.71      5.60 o 
  -5   1   3     4026.32     3725.38     25.76 o 
  -3   1   3    34983.71    31079.00     75.65 o 
  -1   1   3    29654.44    25589.64     81.43 o 
   1   1   3     1878.23     1635.76     16.64 o 
   3   1   3      139.53      133.90      5.63 o 
   5   1   3       66.00       83.52      6.04 o 
   7   1   3        7.90        7.97      2.04 o 
   9   1   3      215.11      219.02      6.54 o 
  11   1   3        0.11        0.91      1.77 o 
  13   1   3       25.46       27.67      3.96 o 
  15   1   3      105.39      107.72      6.47 o 
 -18   2   3      192.17      191.25     11.48 o 
 -16   2   3      153.14      152.79     12.20 o 
 -14   2   3      264.87      234.93     15.45 o 
 -12   2   3      930.83      941.64     17.85 o 
 -10   2   3      316.59      353.63     12.58 o 
  -8   2   3      121.35      118.83      6.43 o 
  -6   2   3      948.63      955.09     15.12 o 
  -4   2   3      367.98      382.77      6.93 o 
  -2   2   3     1212.76     1094.19      6.92 o 
   0   2   3     2794.26     2620.69     19.71 o 
   2   2   3      115.51      132.02      4.39 o 
   4   2   3       42.34       28.27      4.02 o 
   6   2   3        6.59       12.23      2.39 o 
   8   2   3      242.26      243.94     13.39 o 
  10   2   3      525.56      506.89     11.37 o 
  12   2   3       32.05       13.98      2.99 o 
  14   2   3       21.35       32.57      4.32 o 
  16   2   3      322.47      368.68     11.96 o 
 -17   3   3       17.85       25.44      4.97 o 
 -15   3   3       50.97       42.10      6.80 o 
 -13   3   3       51.74       48.20      7.62 o 
 -11   3   3      145.19      150.07      7.16 o 
  -9   3   3      670.74      715.38     17.21 o 
  -7   3   3       82.52       81.08      5.16 o 
  -5   3   3     2908.54     2949.37     30.03 o 
  -3   3   3     3223.46     3098.09     37.31 o 
  -1   3   3        6.46        2.61      1.12 o 
   1   3   3     6097.74     6139.21     37.18 o 
   3   3   3     2064.02     2177.01     21.22 o 
   5   3   3      330.89      296.62     14.37 o 
   7   3   3     1049.14      968.34     26.24 o 
   9   3   3     4721.17     4620.65     38.74 o 
  11   3   3       14.93        8.46      3.43 o 
  13   3   3      745.17      831.87     26.31 o 
  15   3   3       20.35       24.49      2.97 o 
 -18   4   3       24.62       29.63      2.78 o 
 -16   4   3        0.03        0.57      2.61 o 
 -14   4   3       39.57       43.02      7.11 o 
 -12   4   3      254.88      275.94     16.46 o 
 -10   4   3     1114.61     1038.06     15.40 o 
  -8   4   3        7.11        7.73      2.41 o 
  -6   4   3      725.43      714.58     14.75 o 
  -4   4   3       21.22       34.26      4.71 o 
  -2   4   3     1075.30     1010.04     22.36 o 
   0   4   3     1199.55     1290.26     16.94 o 
   2   4   3     1238.40     1109.03     16.85 o 
   4   4   3      327.26      369.49     15.14 o 
   6   4   3     1634.85     1603.60     32.95 o 
   8   4   3     1096.76     1174.49     19.33 o 
  10   4   3        0.55        6.04      2.53 o 
  12   4   3        3.31        2.50      2.77 o 
  14   4   3      265.06      304.24     12.81 o 
 -17   5   3       68.54       70.68      6.30 o 
 -15   5   3        1.03        1.28      2.44 o 
 -13   5   3       41.26       39.91      6.33 o 
 -11   5   3      682.88      606.83     19.12 o 
  -9   5   3       27.46       28.25      4.32 o 
  -7   5   3      164.98      148.54     11.27 o 
  -5   5   3      885.98      943.17     25.54 o 
  -3   5   3     1609.10     1707.90     31.49 o 
  -1   5   3       15.57       10.18      1.98 o 
   1   5   3     3171.38     3277.57     61.95 o 
   3   5   3      378.24      436.50     14.48 o 
   5   5   3     2773.25     2727.01     27.07 o 
   7   5   3       21.74       21.31      3.02 o 
   9   5   3     1971.95     2002.21     26.68 o 
  11   5   3        0.01        4.16      1.71 o 
  13   5   3      130.30      112.12      9.67 o 
 -16   6   3      209.76      229.55     10.52 o 
 -14   6   3       69.55       66.05      5.01 o 
 -12   6   3     1526.41     1497.46     37.49 o 
 -10   6   3     2911.69     2825.34     57.91 o 
  -8   6   3      379.89      412.21     14.74 o 
  -6   6   3       17.60       20.96      3.34 o 
  -4   6   3      224.78      210.89     13.48 o 
  -2   6   3     1058.61     1074.34     28.05 o 
   0   6   3      534.04      520.07     18.32 o 
   2   6   3     1658.71     1474.63     80.52 o 
   4   6   3      293.63      298.12      9.44 o 
   6   6   3     3230.18     3166.66     42.53 o 
   8   6   3     1478.21     1509.05     29.85 o 
  10   6   3      212.01      196.99     19.62 o 
  12   6   3        1.71        1.64      2.72 o 
 -13   7   3      369.00      388.75     10.98 o 
 -11   7   3      425.50      452.77     22.04 o 
  -9   7   3     1212.89     1243.78     40.02 o 
  -7   7   3      997.82     1028.47     20.02 o 
  -5   7   3      335.85      329.33      9.65 o 
  -3   7   3        9.56        5.65      1.99 o 
  -1   7   3       88.09      102.99      5.16 o 
   1   7   3      303.82      300.76      8.26 o 
   3   7   3      696.44      742.15     15.67 o 
   5   7   3      603.18      576.93     22.72 o 
   7   7   3       30.53       18.48      3.71 o 
   9   7   3      226.55      245.45     10.84 o 
  11   7   3       78.64       84.88      7.03 o 
 -12   8   3        9.08        4.81      2.42 o 
 -10   8   3      104.62       91.29     10.03 o 
  -8   8   3      231.83      252.12     17.96 o 
  -6   8   3       13.87       17.19      3.52 o 
  -4   8   3      752.38      812.05     26.24 o 
  -2   8   3     1930.88     1795.26     26.64 o 
   0   8   3     2503.01     2265.37     28.53 o 
   2   8   3      244.92      217.48      9.07 o 
   4   8   3       77.01       63.99      6.53 o 
   6   8   3      267.09      230.00     16.48 o 
   8   8   3      165.97      170.76     12.83 o 
  10   8   3      387.41      394.01     14.98 o 
 -11   9   3      675.63      744.30     20.22 o 
  -9   9   3      200.38      225.38     14.11 o 
  -7   9   3      142.03      172.73     14.07 o 
  -5   9   3      792.84      784.10     21.63 o 
  -3   9   3      165.54      185.84      8.62 o 
  -1   9   3      210.52      182.12     10.60 o 
   1   9   3      176.85      152.39      7.38 o 
   3   9   3      225.30      211.19      7.02 o 
   5   9   3        9.44        7.68      3.88 o 
   7   9   3      138.07      140.63     10.65 o 
   9   9   3       93.91      108.19      7.05 o 
  -8  10   3        0.00        0.21      2.06 o 
  -6  10   3       65.14       55.50      6.74 o 
  -4  10   3      158.98      161.77     10.81 o 
  -2  10   3       52.38       48.42      7.44 o 
   0  10   3       74.46       65.40      4.56 o 
   2  10   3        0.95        5.11      1.70 o 
   4  10   3       77.41       79.49      7.32 o 
   6  10   3        0.28       -0.07      1.96 o 
  -5  11   3       28.98       35.48      4.11 o 
  -3  11   3      701.87      742.04     19.48 o 
  -1  11   3      326.04      342.19     12.99 o 
 -18   0   4       86.67       95.18      7.88 o 
 -16   0   4       13.70        2.90      3.30 o 
 -14   0   4        1.42        0.42      2.86 o 
 -12   0   4      363.92      350.89     13.75 o 
 -10   0   4      382.62      293.31     17.12 o 
  -8   0   4      590.73      596.17     19.40 o 
  -6   0   4     1659.19     1605.03     26.58 o 
  -4   0   4    23535.39    23576.86     90.93 o 
   0   0   4     2559.18     2574.32     27.13 o 
   2   0   4      595.30      531.99     14.41 o 
   4   0   4     9788.76     9890.66     82.81 o 
   6   0   4     1446.62     1557.45     35.24 o 
   8   0   4     2687.60     2695.08     33.35 o 
  10   0   4     3100.70     2772.95     77.22 o 
  12   0   4      243.23      200.29     10.90 o 
  14   0   4      719.78      765.40     22.62 o 
 -19   1   4      219.44      230.75      8.48 o 
 -17   1   4        0.84       -1.68      2.24 o 
 -15   1   4     1303.03     1284.49     24.09 o 
 -13   1   4      842.75      792.75     22.62 o 
 -11   1   4       28.91       32.82      6.63 o 
  -9   1   4       29.66       42.53      6.56 o 
  -7   1   4      772.93      736.74     22.37 o 
  -5   1   4      637.21      676.39     22.20 o 
  -3   1   4     8986.33     8921.34     49.06 o 
  -1   1   4     2823.20     2797.18     18.91 o 
   1   1   4       79.52       75.96      7.80 o 
   3   1   4       25.23       20.34      2.90 o 
   5   1   4        2.67        6.13      2.60 o 
   7   1   4       82.34       72.11      5.31 o 
   9   1   4      389.95      380.50      9.71 o 
  11   1   4      347.52      352.58      9.99 o 
  13   1   4        2.93        2.33      1.99 o 
  15   1   4       69.62       67.84      5.91 o 
 -18   2   4      340.67      364.60     15.82 o 
 -16   2   4       12.37       10.84      4.53 o 
 -14   2   4     2197.50     2125.66     46.53 o 
 -12   2   4     1741.69     1559.30     29.30 o 
 -10   2   4      441.65      478.40     14.56 o 
  -8   2   4      827.98      884.08     16.97 o 
  -6   2   4      174.19      176.37      6.06 o 
  -4   2   4      933.99     1024.30     16.16 o 
  -2   2   4      832.65      882.50      8.70 o 
   0   2   4     5917.88     5556.57     32.43 o 
   2   2   4      979.05     1026.70     18.51 o 
   4   2   4     2472.21     2411.49     28.12 o 
   6   2   4     2395.27     2586.21     29.46 o 
   8   2   4      814.06      830.99     14.12 o 
  10   2   4       33.95       53.75      4.89 o 
  12   2   4       48.20       30.25      4.60 o 
  14   2   4      210.42      230.61     13.38 o 
 -19   3   4        4.02        2.69      2.77 o 
 -17   3   4        7.05        2.10      2.94 o 
 -15   3   4     1153.99     1098.45     32.64 o 
 -13   3   4      354.27      338.49     19.03 o 
 -11   3   4      593.47      579.37     17.67 o 
  -9   3   4      458.18      440.92     20.23 o 
  -7   3   4      440.19      421.50     17.48 o 
  -5   3   4      938.28      961.80     24.38 o 
  -3   3   4     1490.82     1463.85     27.78 o 
  -1   3   4      252.59      231.75      9.93 o 
   1   3   4     1301.48     1320.15     19.01 o 
   3   3   4       11.14       21.77      5.23 o 
   5   3   4      644.10      669.77     23.82 o 
   7   3   4      235.62      262.80      7.82 o 
   9   3   4       20.10       12.78      3.71 o 
  11   3   4      213.53      194.24     11.05 o 
  13   3   4        7.86        5.70      2.92 o 
  15   3   4       19.62       25.99      3.68 o 
 -18   4   4      140.81      135.72      5.87 o 
 -16   4   4      193.94      162.48     11.58 o 
 -14   4   4     2168.04     2140.06     45.44 o 
 -12   4   4     1007.73      933.97     31.02 o 
 -10   4   4      786.40      808.92     16.28 o 
  -8   4   4        2.00        9.29      3.60 o 
  -6   4   4     1866.79     1980.15     38.51 o 
  -4   4   4      256.25      207.83     11.79 o 
  -2   4   4     2619.65     2789.63     24.92 o 
   0   4   4     3971.50     4014.17     33.83 o 
   2   4   4       43.14       41.69      4.24 o 
   4   4   4       17.30       11.58      4.04 o 
   6   4   4      179.03      173.22      7.42 o 
   8   4   4      905.88      834.78     14.62 o 
  10   4   4      310.26      285.57     13.11 o 
  12   4   4       76.25       67.93     10.30 o 
  14   4   4      462.95      544.85     17.88 o 
 -17   5   4       32.46       33.80      3.16 o 
 -15   5   4       16.80        9.35      3.60 o 
 -13   5   4      326.78      369.09     18.27 o 
 -11   5   4      450.33      452.64     15.13 o 
  -9   5   4      184.67      194.04      8.15 o 
  -7   5   4       12.18       16.71      4.36 o 
  -5   5   4     2469.72     2646.82     44.78 o 
  -3   5   4      277.54      304.39     14.47 o 
  -1   5   4       25.22       37.56      5.12 o 
   1   5   4      601.85      641.29     10.54 o 
   3   5   4      210.87      213.19     11.34 o 
   5   5   4       53.29       44.77      4.47 o 
   7   5   4      291.20      301.57     13.68 o 
   9   5   4      137.03      158.44      7.68 o 
  11   5   4       30.35       28.36      6.35 o 
  13   5   4      231.97      225.42     11.93 o 
 -16   6   4      210.09      211.55     10.18 o 
 -14   6   4      159.63      190.59     10.85 o 
 -12   6   4       16.67       24.47      5.46 o 
 -10   6   4     1701.71     1800.22     47.56 o 
  -8   6   4     1691.01     1640.92     46.07 o 
  -6   6   4       33.35       25.41      4.01 o 
  -4   6   4     1021.05     1054.00     15.17 o 
  -2   6   4      714.41      737.65     13.32 o 
   0   6   4      114.39      115.92      4.89 o 
   2   6   4       65.22       65.14      9.45 o 
   4   6   4      179.08      154.47      7.21 o 
   6   6   4      378.47      366.29     15.09 o 
   8   6   4      433.47      387.05     15.14 o 
  10   6   4      402.15      417.06     13.56 o 
  12   6   4      242.73      255.46     11.68 o 
 -13   7   4      198.07      204.26     11.78 o 
 -11   7   4     1043.11     1054.75     33.84 o 
  -9   7   4      138.75      130.38     13.56 o 
  -7   7   4       21.43       28.58      5.63 o 
  -5   7   4      812.18      831.48     19.99 o 
  -3   7   4      278.02      263.81      8.51 o 
  -1   7   4       72.70       66.15      3.78 o 
   1   7   4      113.14      100.11      6.11 o 
   3   7   4       43.97       36.27      4.92 o 
   5   7   4      380.83      336.98     15.59 o 
   7   7   4      622.49      551.40     25.51 o 
   9   7   4       77.88       70.60      8.16 o 
  11   7   4       11.38       15.68      2.38 o 
 -12   8   4      239.71      270.29     13.44 o 
 -10   8   4      193.19      196.05     14.50 o 
  -8   8   4      117.97      145.62     14.01 o 
  -6   8   4      695.78      755.95     21.28 o 
  -4   8   4      198.35      181.71      9.00 o 
  -2   8   4      540.58      557.48     14.93 o 
   0   8   4     1344.85     1259.39     21.39 o 
   2   8   4      614.14      554.49     14.04 o 
   4   8   4     1365.97     1292.81     24.83 o 
   6   8   4      353.65      347.54     19.49 o 
   8   8   4      237.41      226.63     13.59 o 
  10   8   4       20.31       14.97      2.55 o 
 -11   9   4      104.77      119.39      8.21 o 
  -9   9   4       38.38       48.64      6.96 o 
  -7   9   4      142.97      165.83     13.68 o 
  -5   9   4      175.24      170.10      9.78 o 
  -3   9   4       93.76       88.80      6.08 o 
  -1   9   4      788.11      782.13     20.95 o 
   1   9   4      601.58      535.18     13.19 o 
   3   9   4       26.09       31.94      3.27 o 
   5   9   4        8.40        6.16      3.39 o 
   7   9   4       10.54        3.81      2.93 o 
  -8  10   4       16.32       16.47      3.79 o 
  -6  10   4        0.02       -2.47      2.56 o 
  -4  10   4       87.53       83.32      7.67 o 
  -2  10   4       12.70        6.58      3.73 o 
   0  10   4      452.77      442.11     12.81 o 
   2  10   4      114.14      106.31      9.44 o 
   4  10   4      176.73      166.23      9.58 o 
  -3  11   4      262.66      281.17     11.05 o 
 -19   1   5      114.29      123.67      7.93 o 
 -17   1   5       23.68       22.77      3.20 o 
 -15   1   5       99.63      100.84      7.29 o 
 -13   1   5      189.71      204.31      8.65 o 
 -11   1   5      537.03      478.38     16.46 o 
  -9   1   5       10.84       11.62      2.49 o 
  -7   1   5      718.70      733.36     37.12 o 
  -5   1   5     1219.76     1210.25     17.62 o 
  -3   1   5       20.12       19.44      2.54 o 
  -1   1   5       28.99       42.76     25.38 o 
   1   1   5       68.79       64.62      4.00 o 
   3   1   5     3112.07     3125.55     31.93 o 
   5   1   5      222.59      244.81     16.18 o 
   7   1   5      131.40      141.55      4.85 o 
   9   1   5      340.31      344.83      9.98 o 
  11   1   5       31.44       49.16      4.39 o 
  13   1   5      110.82      111.69      9.90 o 
 -18   2   5        2.46       -2.79      2.79 o 
 -16   2   5     1485.92     1479.00     37.47 o 
 -14   2   5      589.86      535.66     24.25 o 
 -12   2   5      478.28      439.40     18.43 o 
 -10   2   5      134.25      124.44      7.73 o 
  -8   2   5      119.52      134.78      7.14 o 
  -6   2   5      232.19      257.50      7.71 o 
  -4   2   5        0.20        1.74      0.85 o 
  -2   2   5     1232.34     1180.47     12.18 o 
   0   2   5       28.75       31.63      3.05 o 
   2   2   5      752.06      711.35     13.57 o 
   4   2   5      454.35      400.34     12.67 o 
   6   2   5        5.41        4.97      3.50 o 
   8   2   5     3858.66     3707.22     36.78 o 
  10   2   5     2196.20     2123.24     65.65 o 
  12   2   5      236.49      247.12     10.96 o 
  14   2   5       55.38       28.37      4.45 o 
 -19   3   5        8.39        5.67      1.40 o 
 -17   3   5        0.87       -0.14      2.97 o 
 -15   3   5       95.21       80.11      9.63 o 
 -13   3   5        1.45       -4.44      4.75 o 
 -11   3   5      774.96      717.15     37.78 o 
  -9   3   5      234.30      231.85     14.96 o 
  -7   3   5     4260.28     4406.47     59.20 o 
  -5   3   5      170.47      180.37     11.31 o 
  -3   3   5      287.27      282.30     13.14 o 
  -1   3   5      291.90      312.61      8.96 o 
   1   3   5       84.13       69.22      4.93 o 
   3   3   5      394.13      407.30     19.89 o 
   5   3   5     1183.88     1125.98     33.24 o 
   7   3   5     1681.81     1746.14     25.42 o 
   9   3   5       31.19       41.41      5.44 o 
  11   3   5        4.07        8.49      2.90 o 
  13   3   5       22.67       14.99      4.06 o 
 -18   4   5       15.27       16.03      3.33 o 
 -16   4   5        1.25        1.77      3.31 o 
 -14   4   5        0.36        7.01      4.27 o 
 -12   4   5      418.49      420.31     21.63 o 
 -10   4   5      698.80      691.44     24.08 o 
  -8   4   5       31.88       14.67      4.29 o 
  -6   4   5       87.32       83.36      8.57 o 
  -4   4   5     1817.81     1903.78     37.08 o 
  -2   4   5      141.91      139.39      9.38 o 
   0   4   5     3686.00     3796.99     41.60 o 
   2   4   5     2908.69     2841.74     50.16 o 
   4   4   5       35.22       34.47      3.67 o 
   6   4   5      422.72      450.61     12.18 o 
   8   4   5      482.59      477.27     13.66 o 
  10   4   5      181.79      208.76     15.59 o 
  12   4   5      930.27     1003.99     29.15 o 
 -17   5   5      341.54      340.24     12.21 o 
 -15   5   5       75.06       76.99      7.81 o 
 -13   5   5       16.16       11.39      4.31 o 
 -11   5   5       90.82       66.62      6.39 o 
  -9   5   5      627.61      575.65     16.70 o 
  -7   5   5     1209.71     1262.25     34.57 o 
  -5   5   5      453.18      374.44     17.95 o 
  -3   5   5      436.52      407.10     17.85 o 
  -1   5   5        4.50       12.95      3.56 o 
   1   5   5      139.59      159.37      7.57 o 
   3   5   5      129.96      111.84      6.97 o 
   5   5   5      960.33      976.30     17.92 o 
   7   5   5      673.87      657.15     20.41 o 
   9   5   5       34.00       31.80      4.55 o 
  11   5   5       20.73       21.57      4.77 o 
  13   5   5       21.83       14.64      2.57 o 
 -16   6   5      204.54      196.84      9.58 o 
 -14   6   5       30.82       30.89      4.62 o 
 -12   6   5     1924.09     1970.98     40.14 o 
 -10   6   5      131.87      159.41     14.83 o 
  -8   6   5     2571.08     2382.16     36.38 o 
  -6   6   5        7.43       11.60      2.92 o 
  -4   6   5     1776.56     1831.05     23.52 o 
  -2   6   5      358.61      374.27      8.88 o 
   0   6   5      616.31      601.00     11.45 o 
   2   6   5      244.93      193.14      9.83 o 
   4   6   5     1013.79      935.08     21.67 o 
   6   6   5      435.76      435.53     23.60 o 
   8   6   5        0.05        1.07      2.98 o 
  10   6   5       82.80       93.01      6.85 o 
 -13   7   5        0.08        0.02      1.31 o 
 -11   7   5       54.93       69.71      9.10 o 
  -9   7   5      428.79      428.46     24.38 o 
  -7   7   5      480.85      500.40     16.98 o 
  -5   7   5     3947.50     3857.31     38.84 o 
  -3   7   5      243.77      242.05      8.13 o 
  -1   7   5      500.88      477.47     11.21 o 
   1   7   5       67.06       81.03      5.67 o 
   3   7   5       73.49       74.03      6.65 o 
   5   7   5      133.82      116.87      7.65 o 
   7   7   5       49.51       45.73      7.52 o 
   9   7   5       52.30       56.17      6.52 o 
 -12   8   5       24.19       28.69      4.60 o 
 -10   8   5      286.49      278.03     17.16 o 
  -8   8   5      457.91      462.59     15.51 o 
  -6   8   5      638.78      658.13     19.71 o 
  -4   8   5     1551.43     1471.42     24.50 o 
  -2   8   5        9.48       11.91      2.94 o 
   0   8   5      129.23      159.20      7.72 o 
   2   8   5      502.46      443.62     12.23 o 
   4   8   5       79.83       70.06      7.33 o 
   6   8   5       42.03       46.57      7.17 o 
   8   8   5      442.39      524.25     18.39 o 
 -11   9   5      147.40      158.41      9.22 o 
  -9   9   5      489.31      517.92     20.93 o 
  -7   9   5      276.35      269.65     16.87 o 
  -5   9   5       27.65       25.28      4.14 o 
  -3   9   5      187.33      176.72      9.42 o 
  -1   9   5      638.53      651.52     25.02 o 
   1   9   5       54.91       84.45      4.95 o 
   3   9   5       39.84       31.78      6.66 o 
   5   9   5      375.96      428.92     17.84 o 
   7   9   5       65.29       69.86      5.89 o 
  -8  10   5      118.95      152.29      9.08 o 
  -6  10   5       90.38       88.48      7.61 o 
  -4  10   5      189.62      194.91     10.43 o 
  -2  10   5      339.08      332.83     15.54 o 
   0  10   5       13.59       19.23      2.89 o 
   2  10   5        0.58        7.36      1.75 o 
   4  10   5        2.20        8.20      2.40 o 
 -18   0   6      371.58      394.80     15.61 o 
 -16   0   6     2081.64     2152.71     44.08 o 
 -14   0   6       52.26       47.40      7.88 o 
 -12   0   6       24.67       40.43     12.94 o 
 -10   0   6      350.14      365.53     18.25 o 
  -8   0   6      562.08      591.42     19.89 o 
  -6   0   6      737.16      796.14     21.68 o 
  -4   0   6     2373.35     2452.71     33.79 o 
  -2   0   6      947.68      915.49     19.92 o 
   0   0   6     1792.60     1806.97     28.53 o 
   2   0   6     3459.32     3717.07     48.89 o 
   4   0   6       66.82       60.17      8.21 o 
   6   0   6        5.93        6.21      3.73 o 
   8   0   6       85.44       98.07     11.29 o 
  10   0   6       30.38       39.58      7.36 o 
  12   0   6       33.96       19.81      4.70 o 
 -19   1   6        0.39        0.55      1.34 o 
 -17   1   6     1335.23     1291.62     21.68 o 
 -15   1   6     2345.15     2485.19     41.52 o 
 -13   1   6      123.45      132.25      6.74 o 
 -11   1   6      259.37      248.31     14.44 o 
  -9   1   6      261.07      270.49     15.59 o 
  -7   1   6      647.49      716.00     17.71 o 
  -5   1   6     4689.68     5092.03     40.96 o 
  -3   1   6     2782.66     2689.32     24.00 o 
  -1   1   6      637.48      688.33     12.10 o 
   1   1   6      965.52     1000.20     16.88 o 
   3   1   6     1008.28      982.33     19.96 o 
   5   1   6      961.53      859.30     25.91 o 
   7   1   6       45.06       38.46      3.43 o 
   9   1   6      887.16      867.35     17.90 o 
  11   1   6      333.13      324.79     12.63 o 
  13   1   6      201.85      235.21     12.06 o 
 -18   2   6      117.57      101.97      8.52 o 
 -16   2   6       64.85       67.56      8.71 o 
 -14   2   6       61.43       59.70      9.31 o 
 -12   2   6       25.04       33.04      4.96 o 
 -10   2   6     1637.40     1714.09     42.24 o 
  -8   2   6      903.52      896.71     27.75 o 
  -6   2   6      738.09      837.31     25.57 o 
  -4   2   6      173.34      209.06     11.81 o 
  -2   2   6      251.73      246.84      6.45 o 
   0   2   6      383.09      411.74     11.02 o 
   2   2   6        1.43        0.62      1.58 o 
   4   2   6      507.28      470.85     14.89 o 
   6   2   6      103.08       94.24      4.61 o 
   8   2   6      331.68      331.08     11.46 o 
  10   2   6      103.17       86.56      5.59 o 
  12   2   6      329.80      324.86     16.96 o 
 -19   3   6      411.81      453.48     13.74 o 
 -17   3   6      518.19      500.59     19.66 o 
 -15   3   6      847.26      862.36     30.40 o 
 -13   3   6      387.66      351.13     20.61 o 
 -11   3   6      122.22      103.28      7.85 o 
  -9   3   6     2283.00     2387.45     49.43 o 
  -7   3   6     1238.14     1372.03     35.00 o 
  -5   3   6      911.14     1037.64     28.52 o 
  -3   3   6     1717.46     1734.08     35.19 o 
  -1   3   6       97.62      106.05      5.85 o 
   1   3   6       78.50       98.35      4.64 o 
   3   3   6     1337.77     1331.19     38.11 o 
   5   3   6      171.38      176.70      7.07 o 
   7   3   6      106.60      112.45      6.88 o 
   9   3   6      427.56      411.55     21.92 o 
  11   3   6       17.41        5.55      3.51 o 
  13   3   6        4.67        3.21      2.09 o 
 -18   4   6       57.76       48.96      5.10 o 
 -16   4   6        0.31       -3.49      3.49 o 
 -14   4   6       50.38       58.23      8.44 o 
 -12   4   6      147.32      147.42     13.50 o 
 -10   4   6       18.00       21.57      5.46 o 
  -8   4   6       23.68        7.93      3.70 o 
  -6   4   6       92.69       87.87      9.23 o 
  -4   4   6      395.39      381.70     17.92 o 
  -2   4   6        0.54        0.13      2.22 o 
   0   4   6     3131.41     3374.18     36.87 o 
   2   4   6      548.68      503.03     23.08 o 
   4   4   6      236.49      240.74     11.60 o 
   6   4   6      331.77      364.65     15.82 o 
   8   4   6      433.27      420.59     15.58 o 
  10   4   6        3.64        1.67      2.66 o 
  12   4   6       39.62       41.63      5.34 o 
 -17   5   6       31.81       38.11      4.38 o 
 -15   5   6      308.03      287.33     14.47 o 
 -13   5   6     1765.12     1833.15     41.86 o 
 -11   5   6      190.92      177.72     15.25 o 
  -9   5   6      712.59      731.75     15.87 o 
  -7   5   6      658.12      663.99     26.00 o 
  -5   5   6       37.61       43.77      6.64 o 
  -3   5   6      446.58      467.83     20.20 o 
  -1   5   6        0.33        2.69      2.79 o 
   1   5   6      161.66      136.99      8.16 o 
   3   5   6     2270.28     2216.34     32.62 o 
   5   5   6     3641.73     3481.87     65.70 o 
   7   5   6        8.65        7.26      4.61 o 
   9   5   6      116.63       92.63      6.36 o 
  11   5   6       77.14      102.88      8.02 o 
 -16   6   6       64.33       61.37      5.05 o 
 -14   6   6      261.93      243.93     11.94 o 
 -12   6   6      310.75      328.37     12.11 o 
 -10   6   6       69.85       70.25     10.43 o 
  -8   6   6      213.14      226.96     10.70 o 
  -6   6   6        0.65       -0.58      1.87 o 
  -4   6   6       80.83       77.13     15.81 o 
  -2   6   6      611.06      576.70     10.08 o 
   0   6   6      338.17      335.28     10.62 o 
   2   6   6     1096.18     1049.47     23.46 o 
   4   6   6       22.99       22.32      4.04 o 
   6   6   6        2.92        2.36      3.61 o 
   8   6   6       31.26       37.71      3.92 o 
  10   6   6      356.39      366.70     21.12 o 
 -13   7   6      359.85      337.14     15.00 o 
 -11   7   6      200.61      188.40     14.41 o 
  -9   7   6      354.31      333.53     21.50 o 
  -7   7   6      582.93      616.46     18.50 o 
  -5   7   6      433.89      436.83     15.79 o 
  -3   7   6     1816.53     1775.12     31.03 o 
  -1   7   6      107.64      103.79      5.41 o 
   1   7   6     1689.95     1642.59     29.88 o 
   3   7   6      127.41      130.45      8.59 o 
   5   7   6      174.24      153.91     11.50 o 
   7   7   6      177.05      175.91     12.93 o 
   9   7   6      138.68      139.05      8.30 o 
 -12   8   6       82.35       87.98      7.55 o 
 -10   8   6      311.65      344.05     18.69 o 
  -8   8   6      161.58      184.95     10.12 o 
  -6   8   6      366.80      395.01     14.97 o 
  -4   8   6       31.55       26.31      4.63 o 
  -2   8   6      781.76      812.46     20.47 o 
   0   8   6      140.03      164.88      9.33 o 
   2   8   6      128.43      119.73      7.78 o 
   4   8   6      100.24       83.80      6.01 o 
   6   8   6      857.55      926.56     27.01 o 
   8   8   6      180.37      202.14      9.43 o 
 -11   9   6       37.46       44.73      4.91 o 
  -9   9   6        6.32        1.12      2.83 o 
  -7   9   6       11.63       10.74      2.82 o 
  -5   9   6        5.26        6.70      6.76 o 
  -3   9   6      552.50      540.17     15.27 o 
  -1   9   6      407.57      409.67     18.93 o 
   1   9   6        1.99        5.27      2.35 o 
   3   9   6       11.84        9.70      2.49 o 
   5   9   6       25.09       32.90      4.88 o 
  -8  10   6      223.93      239.29     10.39 o 
  -6  10   6       79.92       70.13      6.25 o 
  -4  10   6      493.02      481.42     38.77 o 
  -2  10   6       60.96       51.87      4.04 o 
   0  10   6      263.78      288.05     12.50 o 
 -19   1   7        0.33       -1.78      1.78 o 
 -17   1   7        0.53       -1.29      3.40 o 
 -15   1   7       11.40        7.75      3.84 o 
 -13   1   7      837.00      864.19     21.37 o 
 -11   1   7     2320.52     2377.71     26.80 o 
  -9   1   7      121.12      148.54      7.72 o 
  -7   1   7      160.93      148.30      7.24 o 
  -5   1   7    15153.93    16533.20     88.30 o 
  -3   1   7     8294.60     8704.27     72.22 o 
  -1   1   7      428.88      431.04     10.53 o 
   1   1   7       81.29      102.85      6.16 o 
   3   1   7      318.25      324.63     12.83 o 
   5   1   7       90.75       96.33      5.67 o 
   7   1   7        8.34        4.02      2.74 o 
   9   1   7      213.12      188.39     10.57 o 
  11   1   7        4.97        7.87      2.38 o 
 -18   2   7      644.04      649.39     20.55 o 
 -16   2   7      271.19      296.31     17.64 o 
 -14   2   7      555.40      614.37     27.71 o 
 -12   2   7      959.74      944.70     23.64 o 
 -10   2   7        1.40        2.64      2.08 o 
  -8   2   7       22.87       19.90      4.87 o 
  -6   2   7     2461.54     2764.48     48.71 o 
  -4   2   7      511.99      600.04     21.53 o 
  -2   2   7     2430.91     2456.69     41.30 o 
   0   2   7     1363.31     1395.53     39.09 o 
   2   2   7       77.43       78.05      5.98 o 
   4   2   7       36.64       42.34      3.18 o 
   6   2   7      647.85      602.18     14.95 o 
   8   2   7      633.50      632.87     19.21 o 
  10   2   7       74.42       91.08      7.35 o 
  12   2   7      189.18      188.33     10.97 o 
 -19   3   7       63.56       52.26      4.75 o 
 -17   3   7        9.01        8.53      3.73 o 
 -15   3   7      490.97      561.20     25.00 o 
 -13   3   7      252.24      245.25     17.87 o 
 -11   3   7      578.12      599.99     18.08 o 
  -9   3   7       14.85       18.23      3.27 o 
  -7   3   7     1235.54     1264.89     35.42 o 
  -5   3   7      304.41      308.51     16.68 o 
  -3   3   7        1.19        3.34      2.28 o 
  -1   3   7      462.63      442.32     13.03 o 
   1   3   7       30.11       28.98      2.94 o 
   3   3   7       94.72       87.06      4.92 o 
   5   3   7     2767.48     2725.29     27.27 o 
   7   3   7     4293.47     4269.54     49.15 o 
   9   3   7      118.85      122.26     12.10 o 
  11   3   7      603.59      617.31     21.92 o 
 -18   4   7       46.56       40.68      4.50 o 
 -16   4   7      191.97      173.19     11.68 o 
 -14   4   7       30.71       27.28      6.28 o 
 -12   4   7        9.68       12.12      3.00 o 
 -10   4   7       89.68       89.20      7.02 o 
  -8   4   7      776.05      840.33     18.65 o 
  -6   4   7        0.55       -0.48      2.77 o 
  -4   4   7       86.16       98.13      9.73 o 
  -2   4   7      827.46      921.52     19.14 o 
   0   4   7       18.77       31.06      3.40 o 
   2   4   7      478.36      473.45     17.85 o 
   4   4   7        7.55        4.41      2.21 o 
   6   4   7      555.92      615.30     18.93 o 
   8   4   7      169.68      185.81      9.77 o 
  10   4   7       31.23       30.41      5.40 o 
 -17   5   7        9.29        6.46      2.22 o 
 -15   5   7       27.18       31.88      5.25 o 
 -13   5   7      249.85      253.11     11.00 o 
 -11   5   7      133.76      132.63     13.13 o 
  -9   5   7       23.70       27.03      3.64 o 
  -7   5   7      380.31      411.10     10.31 o 
  -5   5   7       17.24       22.38      3.76 o 
  -3   5   7      212.65      198.39      7.83 o 
  -1   5   7      716.78      731.92     28.38 o 
   1   5   7       40.25       38.24      7.20 o 
   3   5   7     1685.41     1672.57     45.58 o 
   5   5   7      218.74      245.60     11.86 o 
   7   5   7     1175.92     1205.37     24.55 o 
   9   5   7      509.41      529.66     13.27 o 
 -14   6   7     1069.74     1015.75     23.27 o 
 -12   6   7      804.44      788.29     28.33 o 
 -10   6   7      295.48      277.27     19.10 o 
  -8   6   7     1067.69     1193.07     24.01 o 
  -6   6   7      537.41      544.13     19.52 o 
  -4   6   7       37.26       32.69      4.43 o 
  -2   6   7       22.89       23.78      3.21 o 
   0   6   7      198.03      194.36     14.25 o 
   2   6   7        6.73        4.96      2.59 o 
   4   6   7      824.54      860.35     21.02 o 
   6   6   7      619.16      661.31     26.80 o 
   8   6   7       28.20       26.37      3.04 o 
 -13   7   7        4.00       -1.79      1.79 o 
 -11   7   7      389.28      427.50     21.11 o 
  -9   7   7       24.41       25.10      7.20 o 
  -7   7   7      227.33      253.51     11.81 o 
  -5   7   7      537.24      611.39     18.50 o 
  -3   7   7      194.10      215.40     11.05 o 
  -1   7   7      803.99      843.11     16.98 o 
   1   7   7      700.22      728.95     19.97 o 
   3   7   7       29.02       37.69      4.91 o 
   5   7   7       33.96       38.48      4.27 o 
   7   7   7        0.16        3.70      2.49 o 
 -12   8   7        0.74        0.06      1.68 o 
 -10   8   7      141.56      134.98     11.54 o 
  -8   8   7        4.17       10.78      2.91 o 
  -6   8   7      333.92      354.08     15.93 o 
  -4   8   7      926.92      860.44     21.20 o 
  -2   8   7     1578.23     1454.23     27.04 o 
   0   8   7      484.27      488.21     15.05 o 
   2   8   7      317.09      331.02     12.03 o 
   4   8   7      161.21      151.01      7.14 o 
   6   8   7      144.94      175.93     10.26 o 
 -11   9   7      256.43      275.55     10.83 o 
  -9   9   7      281.63      299.33     14.77 o 
  -7   9   7      800.50      871.39     17.64 o 
  -5   9   7      154.46      166.43      8.25 o 
  -3   9   7      204.90      184.67      8.38 o 
  -1   9   7      156.43      173.30     11.56 o 
   1   9   7       12.22        7.87      2.16 o 
   3   9   7      334.77      318.02      9.74 o 
  -6  10   7       39.92       41.42      4.28 o 
  -4  10   7        2.75        2.58      1.89 o 
  -2  10   7        0.34       -2.45      2.45 o 
   0  10   7       21.14       18.34      3.12 o 
 -18   0   8       43.49       37.71      4.46 o 
 -16   0   8      350.65      361.06     18.03 o 
 -14   0   8      210.80      212.64     15.78 o 
 -12   0   8     1507.42     1580.14     84.90 o 
 -10   0   8      663.77      644.77     16.02 o 
  -8   0   8       13.10       10.57      3.69 o 
  -6   0   8     6409.10     7170.85     71.41 o 
  -4   0   8    10193.02    10833.01     82.42 o 
  -2   0   8       62.18       64.02      6.45 o 
   0   0   8      776.63      816.74     24.78 o 
   2   0   8     8576.73     9032.68     67.03 o 
   4   0   8      202.64      203.97     12.61 o 
   6   0   8     3111.51     3099.04     62.02 o 
   8   0   8     1935.55     1912.73     47.25 o 
  10   0   8        0.22        0.02      2.72 o 
 -19   1   8       15.36       11.76      2.34 o 
 -17   1   8      822.89      819.27     29.77 o 
 -15   1   8      350.52      351.05     13.34 o 
 -13   1   8        0.87        1.14      2.37 o 
 -11   1   8      222.52      244.07     12.07 o 
  -9   1   8      106.78      114.15      9.01 o 
  -7   1   8      708.43      798.08     17.25 o 
  -5   1   8     1458.24     1615.37     23.06 o 
  -3   1   8      761.04      825.81     15.62 o 
  -1   1   8      269.38      279.36     14.21 o 
   1   1   8        4.75        1.38      2.24 o 
   3   1   8       60.25       58.59      3.82 o 
   5   1   8       53.85       42.94      4.50 o 
   7   1   8        4.30        0.05      3.13 o 
   9   1   8      106.37      104.48      7.62 o 
  11   1   8       44.98       30.79      3.15 o 
 -18   2   8        3.64        0.93      2.13 o 
 -16   2   8     1550.69     1681.51     41.48 o 
 -14   2   8      277.92      246.45     17.98 o 
 -12   2   8        0.30       -3.84      4.17 o 
 -10   2   8      710.76      837.09     19.91 o 
  -8   2   8      945.81     1066.25     33.24 o 
  -6   2   8      723.98      795.68     27.56 o 
  -4   2   8      376.86      396.42     18.61 o 
  -2   2   8     4175.50     4431.70     59.54 o 
   0   2   8       29.06       36.26      4.29 o 
   2   2   8     1944.65     2048.44     20.37 o 
   4   2   8      112.31      107.45      5.95 o 
   6   2   8        3.66        5.61      3.90 o 
   8   2   8        2.38        5.50      2.73 o 
  10   2   8      118.43      146.25     11.56 o 
 -19   3   8       17.96       16.75      2.77 o 
 -17   3   8      398.84      415.88     17.58 o 
 -15   3   8      145.91      147.73     13.18 o 
 -13   3   8      101.66      100.51     11.61 o 
 -11   3   8      144.22      160.15      9.33 o 
  -9   3   8        0.32        1.14      1.85 o 
  -7   3   8      248.60      243.55     11.43 o 
  -5   3   8       15.46       16.65      4.71 o 
  -3   3   8      169.48      172.69      8.45 o 
  -1   3   8      269.16      291.42      9.54 o 
   1   3   8       20.28       23.42      2.79 o 
   3   3   8       11.00       13.02      2.45 o 
   5   3   8      346.96      368.64     11.94 o 
   7   3   8      650.59      696.78     15.29 o 
   9   3   8       89.39       90.29      9.52 o 
  11   3   8      273.01      286.42     12.15 o 
 -18   4   8        3.90        3.03      1.70 o 
 -16   4   8      994.29      991.93     26.89 o 
 -14   4   8        6.41        4.10      4.31 o 
 -12   4   8      573.70      567.74     17.21 o 
 -10   4   8      401.71      444.21     19.39 o 
  -8   4   8     1858.29     1973.70     35.61 o 
  -6   4   8       63.64       53.21      5.66 o 
  -4   4   8     2457.70     2563.67     44.49 o 
  -2   4   8     2236.19     2336.17     23.58 o 
   0   4   8      221.59      224.12      7.76 o 
   2   4   8       18.29       13.32      2.45 o 
   4   4   8     1132.92     1172.71     26.06 o 
   6   4   8        7.22        5.48      2.71 o 
   8   4   8      208.40      198.23     13.37 o 
  10   4   8      121.38      123.05      8.34 o 
 -17   5   8      259.55      222.25      8.72 o 
 -15   5   8      492.48      476.03     17.52 o 
 -13   5   8      783.13      800.49     26.71 o 
 -11   5   8      922.06      843.56     22.59 o 
  -9   5   8      329.53      350.62     16.76 o 
  -7   5   8     2516.33     2573.66     26.41 o 
  -5   5   8      822.01      894.48     20.38 o 
  -3   5   8      238.93      214.27      8.57 o 
  -1   5   8      211.81      212.22      8.54 o 
   1   5   8      362.74      311.90     20.11 o 
   3   5   8      952.77      934.06     34.79 o 
   5   5   8        3.39        2.67      1.93 o 
   7   5   8      333.23      326.34     11.55 o 
   9   5   8        0.16        5.60      2.09 o 
 -14   6   8       62.01       58.76      5.68 o 
 -12   6   8     1240.38     1286.52     52.52 o 
 -10   6   8      445.33      432.27     22.96 o 
  -8   6   8       15.78       12.34      3.17 o 
  -6   6   8       14.70       14.91      4.40 o 
  -4   6   8        5.76        8.61      4.06 o 
  -2   6   8       12.64        8.54      2.98 o 
   0   6   8      814.16      804.22     20.86 o 
   2   6   8      409.55      386.86     14.55 o 
   4   6   8      530.71      540.87     28.75 o 
   6   6   8      504.97      497.02     21.29 o 
 -13   7   8     1247.99     1208.57     25.86 o 
 -11   7   8       72.17       66.66      8.46 o 
  -9   7   8       57.98       69.87     10.34 o 
  -7   7   8     1478.60     1481.89     27.38 o 
  -5   7   8      397.20      393.83     14.65 o 
  -3   7   8      110.03       88.81      7.89 o 
  -1   7   8       32.26       26.54      3.48 o 
   1   7   8      282.47      248.97     11.37 o 
   3   7   8      764.84      755.82     18.17 o 
   5   7   8       32.36       28.48      5.37 o 
   7   7   8       90.50       89.89      6.55 o 
 -12   8   8       23.97       18.37      3.34 o 
 -10   8   8        9.60       15.56      4.26 o 
  -8   8   8       65.86       62.27      5.32 o 
  -6   8   8        8.86        6.23      3.88 o 
  -4   8   8        0.53       -2.42      2.42 o 
  -2   8   8      417.70      366.31     18.10 o 
   0   8   8       12.04       16.73      3.77 o 
   2   8   8      616.16      589.17     14.46 o 
   4   8   8        7.27       11.94      1.95 o 
  -9   9   8       99.80      112.49      8.54 o 
  -7   9   8       56.12       52.37      4.11 o 
  -5   9   8       18.83       11.30      2.58 o 
  -3   9   8      441.17      464.03     11.66 o 
  -1   9   8      215.20      193.45     11.04 o 
   1   9   8       21.82       38.78      3.24 o 
 -19   1   9       80.61       78.25      5.05 o 
 -17   1   9        8.40       10.92      3.65 o 
 -15   1   9        0.21       -0.89      3.53 o 
 -13   1   9      160.75      174.99      9.52 o 
 -11   1   9      281.87      261.73      9.50 o 
  -9   1   9       10.45       14.26      2.23 o 
  -7   1   9     2987.34     3046.95     53.93 o 
  -5   1   9       72.35       75.84      8.32 o 
  -3   1   9      394.00      397.97     18.10 o 
  -1   1   9       29.88       17.59      2.27 o 
   1   1   9        0.13       -2.44      2.44 o 
   3   1   9      187.81      159.89      7.26 o 
   5   1   9      110.67      108.95      8.69 o 
   7   1   9     1003.88     1023.66     24.08 o 
   9   1   9      165.72      156.61      8.02 o 
 -18   2   9     2162.64     2226.53     34.71 o 
 -16   2   9       92.25      103.24     10.53 o 
 -14   2   9      837.41      841.90     32.20 o 
 -12   2   9        0.19        3.30      3.62 o 
 -10   2   9      375.18      417.72     20.10 o 
  -8   2   9      599.53      680.90     19.17 o 
  -6   2   9     1671.70     1924.24     31.34 o 
  -4   2   9      273.37      287.98     11.95 o 
  -2   2   9      555.43      597.29     11.90 o 
   0   2   9      251.65      273.51      7.73 o 
   2   2   9       27.01       18.72      2.49 o 
   4   2   9       15.35       12.60      2.87 o 
   6   2   9     1871.84     1783.29     32.15 o 
   8   2   9     1232.91     1249.26     23.13 o 
  10   2   9        5.66        7.67      2.74 o 
 -17   3   9       11.35       12.26      3.90 o 
 -15   3   9      406.68      412.04     21.24 o 
 -13   3   9      339.28      344.39     20.08 o 
 -11   3   9      296.27      319.39     17.47 o 
  -9   3   9      167.01      167.71      9.23 o 
  -7   3   9      331.11      361.71     14.47 o 
  -5   3   9       16.10       17.17      3.47 o 
  -3   3   9      237.14      219.69      7.40 o 
  -1   3   9      116.18       92.35      5.15 o 
   1   3   9       44.09       36.58      3.49 o 
   3   3   9     1386.32     1403.72     23.40 o 
   5   3   9      486.06      493.62     13.57 o 
   7   3   9       34.12       38.96      4.48 o 
   9   3   9      251.63      247.80     12.97 o 
 -18   4   9      162.05      162.44      7.40 o 
 -16   4   9      233.56      233.00     12.74 o 
 -14   4   9      132.60      126.68     11.69 o 
 -12   4   9      582.08      558.40     19.34 o 
 -10   4   9      665.26      742.82     24.87 o 
  -8   4   9       18.01       26.00      3.96 o 
  -6   4   9       64.37       79.11      7.11 o 
  -4   4   9       82.43       90.72      5.87 o 
  -2   4   9      317.00      325.90     14.71 o 
   0   4   9     1886.18     1933.77     27.65 o 
   2   4   9      808.09      808.00     17.25 o 
   4   4   9        0.74       -0.55      1.90 o 
   6   4   9       69.20       66.16      5.76 o 
   8   4   9       13.82       20.56      4.05 o 
 -17   5   9        8.71       10.17      2.11 o 
 -15   5   9       77.62       68.50      6.64 o 
 -13   5   9       88.08       80.89      6.07 o 
 -11   5   9     1084.40     1043.42     22.25 o 
  -9   5   9       26.01       29.71      5.10 o 
  -7   5   9      557.04      544.41     14.31 o 
  -5   5   9       41.93       55.23      4.96 o 
  -3   5   9        4.27        0.71      1.97 o 
  -1   5   9      779.16      801.46     20.94 o 
   1   5   9      698.41      637.30     28.50 o 
   3   5   9      513.62      521.80     25.15 o 
   5   5   9       63.43       68.02      4.35 o 
   7   5   9       19.30       14.85      3.05 o 
 -14   6   9       67.46       62.33      5.47 o 
 -12   6   9        4.43        4.91      3.19 o 
 -10   6   9      349.91      332.10     12.51 o 
  -8   6   9        0.54        2.22      2.72 o 
  -6   6   9       10.94       14.39      4.36 o 
  -4   6   9      552.08      609.30     23.78 o 
  -2   6   9       26.38       21.23      3.97 o 
   0   6   9      247.42      243.34     11.54 o 
   2   6   9       19.33       14.36      3.54 o 
   4   6   9        6.41       10.33      4.27 o 
   6   6   9      155.95      148.31      9.93 o 
 -13   7   9      461.43      467.25     14.84 o 
 -11   7   9      194.98      182.95     12.73 o 
  -9   7   9      983.73     1037.94     34.50 o 
  -7   7   9     2249.68     2284.16     32.59 o 
  -5   7   9       36.83       43.85      7.56 o 
  -3   7   9      297.31      283.65      9.33 o 
  -1   7   9      219.82      221.11      8.17 o 
   1   7   9       11.95        8.46      2.96 o 
   3   7   9      551.46      603.19     14.41 o 
   5   7   9      553.51      578.12     18.16 o 
 -12   8   9      310.81      310.31     11.00 o 
 -10   8   9       68.70       75.14      7.70 o 
  -8   8   9      298.52      333.70     12.14 o 
  -6   8   9        5.72        7.13      2.39 o 
  -4   8   9      163.80      164.92      8.29 o 
  -2   8   9      473.88      432.11     21.08 o 
   0   8   9      569.78      563.60     13.59 o 
   2   8   9       23.65       19.57      2.63 o 
  -9   9   9        9.38       12.57      3.03 o 
  -7   9   9       41.62       50.52     12.07 o 
  -5   9   9     1075.22     1084.21     47.14 o 
  -3   9   9      658.38      631.64     17.78 o 
  -1   9   9       17.10       10.10      2.71 o 
 -18   0  10     1411.20     1255.93     21.16 o 
 -16   0  10        0.33       -0.76      2.46 o 
 -14   0  10      241.14      227.52     14.84 o 
 -12   0  10      732.17      736.57     24.43 o 
 -10   0  10      240.99      259.51     14.38 o 
  -8   0  10        7.28        6.86      3.92 o 
  -6   0  10      543.89      648.28     17.04 o 
  -4   0  10      247.55      297.87     24.40 o 
  -2   0  10     2033.45     2113.09     47.73 o 
   0   0  10      537.52      574.71     17.91 o 
   2   0  10       76.12       65.03      9.70 o 
   4   0  10       33.30       24.25      6.76 o 
   6   0  10       60.54       57.57      8.81 o 
   8   0  10       25.16       26.28      5.02 o 
 -17   1  10     1092.15     1070.08     25.92 o 
 -15   1  10      312.24      307.10     11.72 o 
 -13   1  10       12.58        9.32      2.69 o 
 -11   1  10       70.84       76.67     10.86 o 
  -9   1  10       69.68       82.97      4.88 o 
  -7   1  10      633.06      689.03     16.07 o 
  -5   1  10     1347.07     1415.45     21.31 o 
  -3   1  10       79.43       73.80      5.12 o 
  -1   1  10      233.52      253.14      8.26 o 
   1   1  10      521.81      553.78     18.67 o 
   3   1  10      206.34      206.03     11.78 o 
   5   1  10       71.34       71.90      6.88 o 
   7   1  10      164.14      156.44     11.42 o 
   9   1  10       14.67       12.80      2.24 o 
 -18   2  10       25.63       27.54      3.79 o 
 -16   2  10      178.65      174.14     12.78 o 
 -14   2  10      229.11      248.06     17.01 o 
 -12   2  10     2031.62     2183.33     46.63 o 
 -10   2  10      353.16      363.76     18.56 o 
  -8   2  10       58.01       64.49      6.40 o 
  -6   2  10       55.11       89.13      7.21 o 
  -4   2  10      296.81      318.39     13.28 o 
  -2   2  10      738.55      723.44     13.62 o 
   0   2  10      437.08      445.67     13.95 o 
   2   2  10      792.00      742.19     21.37 o 
   4   2  10      723.41      735.03     21.03 o 
   6   2  10      807.57      808.53     19.88 o 
   8   2  10        1.93        0.65      1.47 o 
 -17   3  10      181.69      204.25     11.36 o 
 -15   3  10        2.35        2.29      3.97 o 
 -13   3  10        5.65        5.59      3.74 o 
 -11   3  10      142.07      213.54     14.32 o 
  -9   3  10      395.19      425.71     19.48 o 
  -7   3  10       11.92       11.83      3.41 o 
  -5   3  10      975.10     1001.67     24.71 o 
  -3   3  10      468.51      525.11     13.76 o 
  -1   3  10        4.78        4.67      3.98 o 
   1   3  10       73.32       76.10      5.71 o 
   3   3  10      271.24      286.88     12.89 o 
   5   3  10      422.66      441.92     14.58 o 
   7   3  10       63.84       68.85      7.45 o 
 -16   4  10      165.50      174.03     10.36 o 
 -14   4  10        9.77       13.68      4.86 o 
 -12   4  10      267.47      252.14     10.81 o 
 -10   4  10        1.93        3.07      2.81 o 
  -8   4  10      404.58      400.98     17.89 o 
  -6   4  10      270.92      239.53     17.74 o 
  -4   4  10      642.40      676.05     28.60 o 
  -2   4  10     2062.24     2050.77     34.99 o 
   0   4  10      180.34      196.25     10.98 o 
   2   4  10      335.56      337.76     11.02 o 
   4   4  10     1864.05     1962.12     28.90 o 
   6   4  10      637.20      630.23     20.80 o 
 -15   5  10      605.03      612.41     17.44 o 
 -13   5  10      203.44      179.65     21.57 o 
 -11   5  10       95.91       87.01      7.37 o 
  -9   5  10       14.49       16.15      4.29 o 
  -7   5  10      201.80      214.19      9.04 o 
  -5   5  10       37.07       31.67      3.83 o 
  -3   5  10        0.39       -1.01      2.65 o 
  -1   5  10      106.33       91.88      7.37 o 
   1   5  10      620.49      610.18     17.58 o 
   3   5  10     1908.13     1958.63     45.10 o 
   5   5  10      335.23      336.22     12.34 o 
 -14   6  10       12.83        9.14      2.20 o 
 -12   6  10        4.94        5.76      1.94 o 
 -10   6  10      352.46      357.47     14.70 o 
  -8   6  10      203.08      215.35     11.94 o 
  -6   6  10       20.05       10.67      4.30 o 
  -4   6  10        2.35        7.98      3.83 o 
  -2   6  10      150.71      148.84      8.67 o 
   0   6  10       21.68       26.59      4.08 o 
   2   6  10        3.01        1.97      2.68 o 
   4   6  10      180.40      174.17      9.02 o 
 -13   7  10       51.98       38.48      3.94 o 
 -11   7  10      476.56      470.67     18.56 o 
  -9   7  10      615.04      682.72     26.21 o 
  -7   7  10      385.94      415.33     13.05 o 
  -5   7  10     1134.30     1120.47     24.69 o 
  -3   7  10      146.42      145.19      7.96 o 
  -1   7  10      314.28      320.38     11.27 o 
   1   7  10       16.87       17.28      3.05 o 
   3   7  10       15.75        8.95      2.73 o 
 -10   8  10       54.38       61.51      6.06 o 
  -8   8  10       42.58       39.77      6.33 o 
  -6   8  10      229.54      234.43      8.73 o 
  -4   8  10      199.85      213.93      8.23 o 
  -2   8  10      237.46      259.72     12.24 o 
   0   8  10       13.23       14.25      3.26 o 
  -3   9  10      357.86      354.55     10.80 o 
 -17   1  11      483.79      439.96     14.98 o 
 -15   1  11      609.47      552.19     41.55 o 
 -13   1  11       24.78       14.47      2.99 o 
 -11   1  11      828.21      833.25     21.65 o 
  -9   1  11      803.67      842.52     22.59 o 
  -7   1  11    10876.50    11187.95     73.25 o 
  -5   1  11      216.19      253.40      9.45 o 
  -3   1  11     2525.66     2650.20     30.35 o 
  -1   1  11      521.16      525.58     20.07 o 
   1   1  11     2714.21     2696.04     41.46 o 
   3   1  11       44.84       39.65      5.48 o 
   5   1  11     1927.74     1924.22     30.81 o 
   7   1  11      241.31      223.70     13.95 o 
 -18   2  11      497.98      483.04     12.96 o 
 -16   2  11       41.84       40.22      6.06 o 
 -14   2  11      316.95      304.88     17.75 o 
 -12   2  11        8.84       10.32      4.04 o 
 -10   2  11      121.57      139.38     11.73 o 
  -8   2  11     1134.12     1217.27     39.24 o 
  -6   2  11      339.62      398.95     22.77 o 
  -4   2  11      138.59      142.40      8.99 o 
  -2   2  11      161.86      164.03      9.95 o 
   0   2  11       13.19       10.29      3.30 o 
   2   2  11      113.83       99.20      7.99 o 
   4   2  11      281.91      248.04     11.41 o 
   6   2  11       69.77       68.51      5.14 o 
 -17   3  11      913.85      978.06     22.11 o 
 -15   3  11      287.31      306.43     16.65 o 
 -13   3  11       22.92       23.91      6.18 o 
 -11   3  11       16.51       19.25      5.03 o 
  -9   3  11        7.68        7.83      3.88 o 
  -7   3  11       24.02       17.19      6.01 o 
  -5   3  11      876.65      935.14     34.97 o 
  -3   3  11      400.12      421.74     23.37 o 
  -1   3  11       44.30       46.23      5.38 o 
   1   3  11      216.42      197.01     17.90 o 
   3   3  11     1359.94     1375.93     25.88 o 
   5   3  11      617.49      619.50     14.75 o 
   7   3  11       88.33       93.71      6.42 o 
 -16   4  11      136.35      138.52      8.51 o 
 -14   4  11      164.29      154.93     11.44 o 
 -12   4  11       87.41       76.67      5.95 o 
 -10   4  11      731.22      711.46     23.70 o 
  -8   4  11      559.94      566.46     21.46 o 
  -6   4  11        0.10       -1.54      5.16 o 
  -4   4  11        3.39        0.12      3.64 o 
  -2   4  11        8.18        5.25      4.06 o 
   0   4  11        0.35        1.57      3.41 o 
   2   4  11        0.09       -1.99      1.99 o 
   4   4  11       51.70       48.92      5.84 o 
   6   4  11        3.86        1.24      1.02 o 
 -15   5  11      304.90      300.56     10.99 o 
 -13   5  11      509.64      475.42     14.08 o 
 -11   5  11       47.78       51.83      4.84 o 
  -9   5  11        0.69        0.31      2.05 o 
  -7   5  11        4.15        1.75      1.85 o 
  -5   5  11        0.51       -1.88      2.04 o 
  -3   5  11      153.48      190.97     14.45 o 
  -1   5  11        0.22        2.03      2.97 o 
   1   5  11      471.50      488.51     18.86 o 
   3   5  11       42.00       51.04      5.75 o 
 -12   6  11       43.64       40.05      3.52 o 
 -10   6  11     1110.65     1011.74     30.01 o 
  -8   6  11     1621.61     1699.99     30.67 o 
  -6   6  11        0.00        2.16      2.43 o 
  -4   6  11      468.13      465.77     19.19 o 
  -2   6  11       96.43       96.32      9.06 o 
   0   6  11      425.87      440.45     18.04 o 
   2   6  11      374.75      412.29     14.88 o 
 -11   7  11       24.95       25.55      4.35 o 
  -9   7  11        4.03        4.54      3.69 o 
  -7   7  11      224.03      234.73      8.86 o 
  -5   7  11        3.34        3.96      1.77 o 
  -3   7  11      275.69      273.01     15.25 o 
  -1   7  11       24.61       34.50      5.01 o 
   1   7  11        2.86        2.79      2.35 o 
  -8   8  11      246.10      235.39     11.35 o 
  -6   8  11      368.48      372.61      8.99 o 
  -4   8  11      365.01      361.49     12.25 o 
  -2   8  11      250.15      226.19      9.44 o 
 -16   0  12     1145.68      999.43     21.89 o 
 -14   0  12      503.21      400.27     16.62 o 
 -12   0  12      126.92      135.48      9.81 o 
 -10   0  12      104.49       88.57      8.40 o 
  -8   0  12       14.56       14.85      5.74 o 
  -6   0  12      742.79      804.32     30.74 o 
  -4   0  12      906.62      894.71     32.44 o 
  -2   0  12     1524.27     1534.73     42.78 o 
   0   0  12      445.13      476.23     24.29 o 
   2   0  12      102.51       83.53     10.04 o 
   4   0  12       53.07       59.99      7.82 o 
   6   0  12      258.96      264.74     11.92 o 
 -17   1  12       26.24       16.69      2.85 o 
 -15   1  12        9.75       21.77      7.43 o 
 -13   1  12      409.14      381.90     11.90 o 
 -11   1  12       65.54       59.41      4.89 o 
  -9   1  12      842.96      785.87     17.64 o 
  -7   1  12      733.00      765.67     20.61 o 
  -5   1  12       43.02       46.55      6.03 o 
  -3   1  12      190.00      199.26     11.01 o 
  -1   1  12       98.94      110.47      8.31 o 
   1   1  12       49.32       60.22      6.30 o 
   3   1  12       11.21        8.38      2.91 o 
   5   1  12        7.87        8.60      2.17 o 
 -16   2  12      320.55      337.35     14.38 o 
 -14   2  12       43.96       46.29      6.99 o 
 -12   2  12     1989.08     2174.53     43.41 o 
 -10   2  12       86.88       93.18      9.59 o 
  -8   2  12      431.39      439.56     14.29 o 
  -6   2  12      300.99      334.34     21.04 o 
  -4   2  12       10.19       17.00      3.95 o 
  -2   2  12      197.34      223.43     11.39 o 
   0   2  12       54.07       42.96      5.45 o 
   2   2  12      222.78      226.41     11.03 o 
   4   2  12      253.44      249.24      9.67 o 
   6   2  12      100.13      101.82      6.61 o 
 -17   3  12      112.17      118.39      6.61 o 
 -15   3  12      111.86      108.69      9.34 o 
 -13   3  12       57.25       70.46      8.34 o 
 -11   3  12       27.14       25.37      5.60 o 
  -9   3  12      131.96      149.24     11.75 o 
  -7   3  12       49.67       54.66      9.19 o 
  -5   3  12       28.11       30.48      7.21 o 
  -3   3  12      149.18      179.28     15.31 o 
  -1   3  12      275.99      335.27     13.00 o 
   1   3  12       12.50        6.65      2.45 o 
   3   3  12      279.50      247.69      9.53 o 
   5   3  12      428.73      405.95     13.05 o 
 -16   4  12      479.06      508.69     13.76 o 
 -14   4  12        0.00        8.98      3.58 o 
 -12   4  12     1313.15     1307.52     38.95 o 
 -10   4  12      223.33      238.92     13.38 o 
  -8   4  12      211.92      208.30     12.74 o 
  -6   4  12      533.41      579.85     26.80 o 
  -4   4  12      107.01      128.04     12.82 o 
  -2   4  12       20.88       17.69      5.40 o 
   0   4  12      874.94      872.95     28.05 o 
   2   4  12     1492.69     1505.44     31.10 o 
   4   4  12       32.97       26.95      3.27 o 
 -13   5  12      195.44      185.82     10.75 o 
 -11   5  12       54.94       52.78      4.50 o 
  -9   5  12      412.89      414.08     15.84 o 
  -7   5  12       20.94       24.48      3.08 o 
  -5   5  12       86.07       74.64      5.24 o 
  -3   5  12        4.77        3.01      2.30 o 
  -1   5  12       34.69       29.15      4.56 o 
   1   5  12       43.70       35.76      5.15 o 
   3   5  12       15.08       15.77      2.80 o 
 -12   6  12       92.88      108.45      7.39 o 
 -10   6  12      365.93      360.51     16.26 o 
  -8   6  12       93.69       85.76      9.12 o 
  -6   6  12       13.21       12.44      3.48 o 
  -4   6  12        3.95        8.31      3.06 o 
  -2   6  12      400.58      447.89     16.88 o 
   0   6  12      182.99      215.37     10.74 o 
  -9   7  12      382.66      374.87     14.94 o 
  -7   7  12       14.10       18.63      2.21 o 
  -5   7  12       45.56       43.81      3.49 o 
  -3   7  12       68.44       55.22      9.91 o 
  -1   7  12       51.39       48.10      4.47 o 
 -15   1  13      118.86       94.04      7.29 o 
 -13   1  13      150.97      146.53      6.83 o 
 -11   1  13       35.80       23.95      5.62 o 
  -9   1  13      106.35       84.71      5.76 o 
  -7   1  13       12.09       11.96      3.31 o 
  -5   1  13      424.68      451.19     15.67 o 
  -3   1  13      188.94      185.03     10.23 o 
  -1   1  13       94.50       98.04      7.32 o 
   1   1  13        5.65        8.01      2.66 o 
   3   1  13        0.68        1.82      1.74 o 
 -16   2  13      249.39      227.12      9.90 o 
 -14   2  13        0.09        0.62      2.29 o 
 -12   2  13       85.89       86.57      8.41 o 
 -10   2  13      311.22      362.99     17.24 o 
  -8   2  13      964.36      964.40     19.04 o 
  -6   2  13       19.30       21.58      6.28 o 
  -4   2  13       71.49       63.20      5.99 o 
  -2   2  13        0.12       -2.29      2.29 o 
   0   2  13       64.53       62.10      5.57 o 
   2   2  13       10.50       13.84      2.56 o 
   4   2  13     1015.94      978.52     13.88 o 
 -15   3  13      260.61      235.89     11.44 o 
 -13   3  13      172.42      179.22     11.57 o 
 -11   3  13      161.93      189.49     12.00 o 
  -9   3  13        0.26        0.99      3.09 o 
  -7   3  13      231.51      212.67     13.57 o 
  -5   3  13       43.02       36.41      7.66 o 
  -3   3  13        0.52        1.38      4.24 o 
  -1   3  13      211.55      196.48     13.32 o 
   1   3  13      357.82      364.68     10.80 o 
   3   3  13      864.41      770.37     17.31 o 
 -14   4  13       50.41       57.87      5.69 o 
 -12   4  13      175.37      180.59      7.50 o 
 -10   4  13      138.65      152.38      9.95 o 
  -8   4  13       15.13       13.17      3.71 o 
  -6   4  13      219.53      238.59      8.92 o 
  -4   4  13      275.27      274.03     16.55 o 
  -2   4  13      693.63      664.81     23.61 o 
   0   4  13      550.54      491.66     17.79 o 
   2   4  13      243.29      253.70      9.66 o 
 -13   5  13      280.73      256.83      9.36 o 
 -11   5  13       12.36       11.58      2.13 o 
  -9   5  13       14.38       24.15      3.86 o 
  -7   5  13      253.89      273.03      8.08 o 
  -5   5  13      132.25      108.98      5.35 o 
  -3   5  13     1074.13     1091.37     25.23 o 
  -1   5  13      259.01      303.80     12.66 o 
   1   5  13      182.41      180.70      7.94 o 
 -10   6  13        5.56        7.70      2.55 o 
  -8   6  13       45.53       40.46      5.71 o 
  -6   6  13      477.08      527.61     11.75 o 
  -4   6  13        9.73       11.76      3.61 o 
  -2   6  13      172.24      192.95      8.81 o 
 -14   0  14       40.55       33.23      3.97 o 
 -12   0  14      508.02      434.03     14.80 o 
 -10   0  14     1254.18     1076.77     24.70 o 
  -8   0  14     1083.91      953.26     25.46 o 
  -6   0  14      333.27      308.45     16.93 o 
  -4   0  14      128.14      113.55     10.71 o 
  -2   0  14     1614.02     1557.13     37.08 o 
   0   0  14      123.88      127.25     10.00 o 
   2   0  14      226.07      229.06     10.82 o 
 -15   1  14        9.16       11.09      2.19 o 
 -13   1  14        0.05        1.08      0.98 o 
 -11   1  14        0.13        2.05      2.55 o 
  -9   1  14      154.93      147.65      9.71 o 
  -7   1  14      442.46      429.36     23.62 o 
  -5   1  14       44.16       36.90      4.54 o 
  -3   1  14       55.19       60.28      5.49 o 
  -1   1  14       41.16       41.81      4.42 o 
   1   1  14        1.86        2.30      1.60 o 
 -14   2  14      111.30       82.60      6.67 o 
 -12   2  14        8.09        4.08      2.43 o 
 -10   2  14      995.86      958.09     24.82 o 
  -8   2  14      412.26      380.00     10.87 o 
  -6   2  14       46.51       43.50      7.14 o 
  -4   2  14        0.69       -1.34      1.88 o 
  -2   2  14        7.56       13.97      3.44 o 
   0   2  14        0.88       -0.82      2.87 o 
   2   2  14      150.54      148.33      7.66 o 
 -13   3  14      100.91       77.70      6.82 o 
 -11   3  14       69.60       66.58      6.68 o 
  -9   3  14        4.99        8.64      3.29 o 
  -7   3  14      233.61      222.53     12.29 o 
  -5   3  14       45.28       41.79      6.87 o 
  -3   3  14       18.45       19.01      4.82 o 
  -1   3  14      290.81      267.36     13.23 o 
 -12   4  14       42.74       40.94      4.77 o 
 -10   4  14       42.33       38.76      4.69 o 
  -8   4  14        4.04       -0.16      1.53 o 
  -6   4  14      399.69      430.56     10.05 o 
  -4   4  14      311.64      309.64      8.65 o 
  -2   4  14      392.92      407.06     27.02 o 
   0   4  14        1.59        0.85      1.50 o 
  -9   5  14       20.37       22.08      2.36 o 
  -7   5  14      133.97      135.87      6.46 o 
  -5   5  14      447.76      441.23     12.50 o 
  -3   5  14        0.14        1.30      1.32 o 
 -13   1  15        6.90        7.90      2.13 o 
 -11   1  15      283.42      244.27      7.08 o 
  -9   1  15     1714.36     1580.17     19.60 o 
  -7   1  15        2.05       -2.39      2.39 o 
  -5   1  15      110.25      133.88      6.57 o 
  -3   1  15      521.45      479.45     11.77 o 
  -1   1  15      359.50      342.93     29.09 o 
 -12   2  15      254.60      232.47     10.02 o 
 -10   2  15     1660.89     1548.99     27.20 o 
  -8   2  15      171.85      176.37      9.89 o 
  -6   2  15       79.68       77.21      7.08 o 
  -4   2  15       13.87        3.63      2.98 o 
  -2   2  15        6.32        6.38      2.70 o 
 -11   3  15        0.72       -1.51      1.99 o 
  -9   3  15      147.49      141.36      8.08 o 
  -7   3  15      687.56      716.16     18.26 o 
  -5   3  15       91.86       92.47      4.27 o 
  -3   3  15        0.83        1.25      1.78 o 
  -8   4  15        6.34        3.13      1.67 o 
  -8   0  16        1.01       -1.07      1.07 o 
  -6   0  16      223.38      186.17      9.11 o 
  -9   1  16      304.67      255.47      9.83 o 
  -7   1  16       58.12       57.42      5.08 o 
  -5   1  16      148.38      124.22      7.10 o 
  -8   2  16      152.41      161.89      7.49 o 
  -6   2  16        2.38        0.75      1.34 o 
                                                 
